# Supplementary material for: A Nominally Safe Dose of Fumonisins Induces Mild Neuroinflammation in Chickens by Targeting Sphingolipids and Oxylipins but Not Cytokines
Source: Antioxidants (Basel). 2026 Apr 25;15(5):546. doi: 10.3390/antiox15050546 (PMC13203082; doi:10.3390/antiox15050546)
Supplement: Supplementary file 1 [file antioxidants-15-00546-s001.zip]

Archive with 2 entries (2 files):
- Sup_Figures.pdf
- Sup_Tables.xlsx
