# Supplementary material for: A Nominally Safe Dose of Fumonisins Induces Mild Neuroinflammation in Chickens by Targeting Sphingolipids and Oxylipins but Not Cytokines
Source: Antioxidants (Basel). 2026 Apr 25;15(5):546. doi: 10.3390/antiox15050546 (PMC13203082; doi:10.3390/antiox15050546)
Supplement: Supplementary file 1 [file antioxidants-15-00546-s001.zip › Sup_Tables.xlsx]

## Sheet: Table S1
Table S1. MRM parameters and retention times of sphingolipids quantified in this study
Analyte1	Parent ion (M+H+)	Product ion	Fragmentation (V)	Collision (V)	RT (min)2
LysoSM	465	184	140	24	7.0
d17:1 (IS)	286.3	268.4	84	4	7.2
d17:1P (IS)	366.2	250.3	114	12	7.3
GluSo	462.4	282.3	142	20	7.5
d17:0 (IS)	288.3	270.4	112	8	7.9
d17:0P (IS)	368.2	270.3	122	8	8.0
d18:1 (So)	300.3	282.3	94	4	8.3
d18:1P	380.5	264.3	112	12	8.5
m18:1 (dSo)	284.5	266.4	94	8	8.9
d18:0 (Sa)	302.3	284.3	122	8	8.9
d18:0P	382.5	284.3	122	8	9.1
m18:0 (dSa)	286.5	268.3	112	12	9.3
18:1/2:0	342.4	264.3	110	24	9.8
18:0/2:0	344.4	266.3	120	30	10.4
18:1/12:0P (IS)	562.6	264.3	130	32	12.8
Lac18:1/12:0 (IS)	806.5	264.3	140	24	13.0
SM18:1/12:0 (IS)	648	184	140	24	13.1
Hex18:1/12:0 (IS)	644.4	264.3	120	20	13.1
18:1/12:0 (IS)	482.4	264.3	104	20	13.5
SM18:1/14:0	676	184	160	28	13.8
m18:1/12:0 (IS)	466.5	266.4	120	24	13.9
SM18:1/15:0	690	184	175	28	14.0
18:1/14:0	510.4	264.3	114	24	14.1
Lac18:1/16:0	862.5	264.3	180	44	14.1
SM18:1/16:0	704	184	190	28	14.3
Hex18:1/16:0	700.4	264.3	140	30	14.3
SM18:1/18:1	730	184	205	30	14.4
18:1/15:0	524.4	264.3	118	24	14.5
SM18:1/16:1	702	184	190	28	14.6
SM18:1/17:0	718	184	200	28	14.6
SM18:0/16:0	706	184	190	28	14.6
Lac18:1/18:0	890.5	264.3	160	44	14.7
18:1/16:0	538.5	264.3	122	24	14.8
18:1/18:1	564.4	264.3	132	24	14.8
m18:1/16:0	522.5	284.5/266.4	150	32	14.8
Hex18:1/18:0	728.4	264.3	120	30	14.9
SM18:1/18:0	732	184	205	30	15.0
18:1/17:0	552.5	264.3	126	24	15.1
18:0/16:0	540.4	284.3	140	32	15.1
SM18:1/22:2	784	184	235	34	15.1
SM18:1/24:3	810	184	250	36	15.2
Lac18:1/20:0	918.5	264.3	120	44	15.3
18:0/17:0	554.4	284.3	136	28	15.4
SM18:0/18:0	734	184	205	30	15.4
18:1/18:0	566.4	264.3	132	24	15.5
Hex18:1/20:0	756.4	264.3	100	40	15.6
18:1/22:2	618.5	264.3	122	36	15.7
SM18:1/22:1	786	184	235	34	15.7
18:0/18:0	568.4	284.3	132	24	15.8
SM18:1/20:0	760	184	220	32	15.8
SM18:1/24:2	812	184	250	36	15.8
SM18:1/26:3	838	184	250	36	15.9
SM18:1/23:1	800	184	240	34	16.1
Lac18:1/22:0	946.5	264.3	100	46	16.1
Lac18:1/24:1	972.5	264.3	100	48	16.1
SM18:1/25:2	826	184	250	36	16.2
SM18:0/20:0	762	184	220	32	16.2
18:1/20:0	594.5	264.3	130	24	16.4
18:1/22:1	620.5	264.3	122	36	16.4
18:1/24:2	646.5	264.3	122	36	16.5
Hex18:1/24:1	810.5	264.3	100	40	16.5
SM18:1/24:1	814	184	250	36	16.6
Hex18:1/22:0	784.5	264.3	120	30	16.6
SM18:1/22:0	788	184	235	34	16.7
SM18:1/26:2	840	184	250	36	16.7
18:0/20:0	596.4	284.3	132	24	16.9
18:1/:23:1	634.5	264.3	122	36	17.0
Lac18:1/24:0	974.5	264.3	80	48	17.1
SM18:1/25:1	828	184	250	36	17.2
SM18:0/24:1	816	184	250	36	17.2
SM18:1/23:0	802	184	240	34	17.3
SM18:0/22:0	790	184	235	34	17.3
18:1/24:1	648.5	264.3	122	36	17.5
18:1/22:0	622.5	264.3	122	36	17.6
m18:1/24:1	632.7	284.5/266.4	150	32	17.6
18:1/26:2	674.6	264.3	132	36	17.7
m18:1/22:0	606.6	284.5/266.4	150	32	17.7
Hex18:1/24:0	812.5	264.3	100	40	17.7
SM18:1/26:1	842	184	250	36	17.8
SM18:1/24:0	816	184	250	36	17.9
18:0/22:0	624.5	266.3	122	36	18.1
18:1/25:1	662.5	264.3	132	32	18.2
18:1/23:0	636.5	264.3	122	36	18.3
SM18:0/24:0	818	184	250	36	18.6
SM18:1/25:0	830	184	250	36	18.7
18:1/26:1	676.6	264.3	132	36	19.0
18:0/23:0	638.5	266.3	122	36	19.0
m18:0/24:1	634.5	286.5/268.3	180	40	19.0
18:1/24:0	650.5	264.3	132	32	19.1
m18:0/22:0	608.7	286.5/268.3	180	40	19.1
SM18:1/26:0	844	184	250	36	19.5
18:0/24:0	652.5	266.3	190	40	19.9
m18:1/24:0	634.7	284.5/266.4	150	32	20.0
18:1/25:0 (IS)	664.5	264.3	132	32	20.0
18:1/26:0	678.6	264.3	132	36	21.1
1 dSo = deoxysphingosine, dSa = deoxysphinganine, So = sphingosine, Sa = sphinganine, GluSo = glucosylsphingosine, LysoSM = lysosphingomyelin, LacSo = lactosylsphingosine, SM = sphingomyelin, Lac = lactosyl
2Retension time (RT)

## Sheet: Table S2
Table S2. MRM parameters and retention times of oxylipins quantified in this study.
Full Name	Abbreviated Name	Parent ion	Product Ion	Fragmentation (V)	Collision (V)	RT (min)1
20-hydroxy Prostaglandin E2	20-hydroxy-PGE2	367.2	331.2	150	20	5.91
6-keto Prostaglandin F1α-d4	(d4)6-keto-PGF1α	373.2	167.2	125	25	7.71
6-keto Prostaglandin F1α	6-keto-PGF1α	369.2	163.1	135	25	7.72
Resolvin E1	RvE1	349.5	195	100	15	7.84
Thromboxane B3	TXB3	367.2	169.1	150	20	8.1
Prostaglandin F3α	PGF3α	351.2	193.2	150	20	8.65
Thromboxane B1	TXB1	371.2	171.1	150	20	8.73
Prostaglandin E3	PGE3	349.2	269.2	100	10	8.88
8-iso Prostaglandin F2α	8-iso-PGF2α	353.2	193.2	135	25	8.88
Thromboxane B2-d4	(d4)TXB2	373.2	173.1	125	10	8.91
Thromboxane B2	TXB2	369.2	169.1	100	15	8.93
Prostaglandin D3	PGD3	349.2	269.2	100	0	9.1
(±)5-iPF2α-VI	5-iPF2α-VIα	353.2	115.1	100	10	9.28
9(S),12(S),13(S)-TriHOME	9,12,13-TriHOME	329.2	211.2	100	10	9.44
Prostaglandin F2α-d4	(d4)PGF2α	357.2	197.2	140	25	9.53
Prostaglandin F2α	PGF2α	353.2	309.4	150	25	9.54
9(S),10(S),13(S)-TriHOME	9,10,13-TriHOME	329.2	171.1	100	10	9.58
Prostaglandin F1α	PGF1α	355.2	311.2	150	20	9.62
Prostaglandin E2	PGE2	351.2	271.2	100	15	9.77
Prostaglandin E2-d4	(d4)PGE2	355.2	275.2	110	10	9.78
15-keto Prostaglandin E2	15keto-PGE2α	351.2	219.1	100	15	9.97
Prostaglandin D2-d4	(d4)PGD2	355.2	275.2	110	20	10.1
Prostaglandin D2	PGD2	351.2	271.2	100	15	10.11
Prostaglandin D1	PGD1	353.2	273.2	100	15	10.13
Resolvin D2	RvD2	375.3	141	100	15	10.24
Prostaglandin E1	PGE1	353.2	317.2	100	15	10.3
13,14-dihydro Prostaglandin F2α	13,14-dihydro-PGF2α	355.2	311.2	100	10	10.34
11β-13,14-dihydro-15-keto Prostaglandin F2α	11β-13,14-dihydro-15-keto-PGF2α	353.2	195.1	100	10	10.5
13,14-dihydro-15-keto Prostaglandin E2	13,14-dihydro-15-keto-PGE2	351.2	175.2	100	15	10.84
13,14-dihydro-15-keto Prostaglandin F2α	13,14-dihydro-15-keto-PGF2α	353.2	183.1	150	20	10.88
Lipoxin-A4	Lipoxin-A4	351.2	115.1	100	15	10.91
Resolvin D1	RvD1	375.3	141	100	15	10.94
6(S)-Lipoxin A4	6S-Lipoxin-A4	351.2	115.1	100	15	11.2
13,14-dihydro-15-keto Prostaglandin D2	13,14-dihydro-15-keto-PGD2	351.2	175.2	100	10	11.6
Prostaglandin A2	PGA2	333.2	271.2	100	15	12.02
13,14-dihydro-15-keto Prostaglandin D1	13,14-dihydro-15-keto-PGD1	353.2	209.1	100	10	12.06
11-trans Leukotriene D4	11-trans-LTD4	495.2	177.1	100	10	12.28
12(S),13(S)-DiHODE	12,13-DiHODE	311.2	183.1	100	10	13.1
(±)9,10-DiHODE	9,10-DiHODE	311.2	201.2	100	10	13.11
8(S),15(S)-DiHETE	8,15-DiHETE	335.2	235.2	100	10	13.19
10(S),17(S)-DiHDHA	10,17-DiHDoHE	359.2	153.2	150	20	13.36
(±)17(18)-DiHETE	17,18-DiHETE	335.2	247.2	100	10	13.48
5(S),15(S)-DiHETE	5,15-DiHETE	335.2	115.1	100	10	13.54
6-trans Leukotriene B4	6-trans-LTB4	335.2	195.1	100	15	13.62
7(R)-Maresin 1	Maresin 1	359.2	177.2	150	20	13.67
15-deoxy-Δ12,14-Prostaglandin D2	15-deoxy-δ12,14-PGD2	333.2	271.2	100	10	13.83
Leukotriene B4	LTB4	335.2	195.1	100	15	13.9
(±)14(15)-DiHETE	14,15-DiHETE	335.2	207.1	150	20	13.92
(±)11(12)-DiHETE	11,12-DiHETE	335.2	167.2	150	20	14.12
(±)12(13)-DiHOME-d4	(d4)12,13-DIHOME	317.3	185.2	140	20	14.2
(±)12(13)-DiHOME	12,13-DiHOME	313.2	183.2	150	20	14.27
(±)9(10)-DiHOME	9,10-DiHOME	313.2	201.1	150	20	14.66
(±)14(15)-DiHET	14,15-DiHETrE	337.2	207.2	100	10	15.05
(±)19(20)-DiHDPA	19,20-DiHDPA	361.2	273.3	100	10	15.06
12(S)-HHTrE	12-HHTrE	279.2	179.2	100	15	15.14
(±)11(12)-DiHET	11,12-DiHETrE	337.2	167.2	100	10	15.61
9(S)-HOTrE	9-HOTrE	293.2	171.1	100	10	15.96
(±)8(9)-DiHET	8,9-DiHETrE	337.2	127.2	100	10	16.09
13(S)-HOTrE	13-HOTrE	293.2	195.2	100	10	16.12
(±)18-HEPE	18-HEPE	317.2	215.2	100	15	16.13
20-HETE-d6	(d6)20-HETE	325.3	279.2	155	15	16.51
20-HETE	20-HETE	319.2	289.2	100	10	16.57
(±)15-HEPE	15-HEPE	317.2	219.2	100	15	16.61
(±)5(6)-DiHETE	5,6-DiHETE	335.2	115.1	115	10	16.65
(±)11-HEPE	11-HEPE	317.2	167.2	100	15	16.73
(±)5(6)-DiHET	5,6-DiHETrE	337.2	145.1	100	10	16.75
(±)8-HEPE	8-HEPE	317.2	155.2	100	15	16.9
(±)12-HEPE	12-HEPE	317.2	179.2	100	15	16.98
13(S)-HODE-d4	(d4)13-HODE	299.2	198.2	140	20	17.35
(±)5-HEPE	5-HEPE	317.2	115.1	100	10	17.38
(±)13-HODE	13-HODE	295.2	195.2	100	20	17.43
(±)9-HODE	9-HODE	295.2	171.1	115	15	17.59
15(S)-HETE-d8	(d8)15-HETE	327.3	265.3	110	10	17.71
(±)15-HETE	15-HETE	319.2	219.2	100	15	17.85
13-OxoODE-d3	(d3)13-KODE	296.2	198.2	110	20	17.91
(±)13-HpODE	13-HpODE	311.2	113.2	100	10	17.92
13-OxoODE	13-KODE	293.2	113.1	100	10	17.95
(±)16-HDHA	16-HDoHE	343.2	233.2	100	10	17.96
(±)17-HDHA	17-HDoHE	343.2	281.2	115	10	18.04
(±)13-HDHA	13-HDoHE	343.2	193.2	150	10	18.17
15(S)-HpETE	15-HpETE	335.2	113.2	100	10	15.25
(±)11-HETE	11-HETE	319.2	167.1	100	15	18.27
15-OxoETE	15-KETE	317.2	113.2	100	15	18.29
(±)14-HDHA	14-HDoHE	343.2	205.2	120	7	18.34
17-oxo-7(Z),10(Z),13(Z),15(E),19(Z)-DPA	17-oxo-DPA	343.5	205.4	135	8	18.35
9-OxoODE	9-KODE	293.2	185.2	135	15	18.4
(±)10-HDHA	10-HDoHE	343.2	153.2	150	10	18.41
12(S)-HETE-d8	(d8)12-HETE	327.3	184.2	125	10	18.43
(±)12-HETE	12-HETE	319.2	179.2	115	10	18.53
(±)11-HDHA	11-HDoHE	343.2	149.2	150	10	18.58
(±)8-HETE	8-HETE	319.2	155.1	100	15	18.59
(±)7-HDHA	7-HDoHE	343.2	141.2	150	10	18.72
15(S)-HETrE	15-HETrE	321.2	221.2	100	15	18.75
(±)9-HETE	9-HETE	319.2	167.1	150	20	18.8
(±)8-HDHA	8-HDoHE	343.2	109.2	150	10	18.88
(d8)5-HETE	(d8)5-HETE	327.3	116.1	125	10	18.97
12-OxoETE	12-KETE	317.2	273.3	100	15	18.9
(±)5-HETE	5-HETE	319.2	115.1	115	10	19.07
(±)19(20)-EpDPA	19,20-EpDPE	343.2	281.3	100	10	19.31
(±)12(13)-EpOME-d4	(d4)12,13-EpOME	299.2	198.2	140	5	19.33
(±)14(15)-EET-d11	(d11)14,15-EpETrE	330.2	175	140	10	19.42
(±)12(13)-EpOME	12,13-EpOME	295.2	195.2	100	15	19.42
(±)4-HDHA	4-HDoHE	343.2	101.2	150	10	19.43
(±)14(15)-EET	14,15-EpETrE	319.2	219.2	100	10	19.54
(±)9(10)-EpOME	9,10-EpOME	295.2	277.2	100	15	19.62
(±)16(17)-EpDPA	16,17-EpDPE	343.2	233.2	100	10	19.73
5-OxoETE	5-KETE	317.2	203.2	115	15	19.92
(±)11(12)-EET-d11	(d11)11,12-EpETrE	330.2	167	125	10	19.94
(±)11(12)-EET	11,12-EpETrE	319.2	167.1	100	15	20.03
(±)8(9)-EET	8,9-EpETrE	319.2	155.1	100	10	20.2
(±)5(6)-EET	5,6-EpETrE	319.2	191.2	100	15	20.38
1Retension time (RT)

## Sheet: Table S3
Table S3: Linearity of the method measured for the sphingolipids available as standards
Analyte1	Conc2	Eq. Conc3	a4	b4	(R²)4	RSD (%)5
Sphingoid bases and related
m18:1 (dSo)	0.1-12.5	2-250	0.9943	-0.0499	0.9979	8
m18:0 (dSa)	0.1-12.5	2-250	0.9922	-0.0193	0.9993	9
d16:0	16-2000	320-40,000	0.969	3.7827	0.9999	15
d16:1	16-2000	320-40,000	1.0157	-3.3875	0.9996	5
d18:1 (So)	16-2000	320-40,000	0.9942	-7.0902	0.9987	6
d18:0 (Sa)	7,8-1000	156-20,000	1.0073	-5.3584	0.9985	9
18:1/2:0	1-125	20-2500	1.0046	-0.2217	0.9999	6
18:0/2:0	2-250	40-5000	1.0314	-1.9198	0.9982	7
d18:1P	16-2000	320-40,000	1.0504	1.1431	0.9933	7
d18:0P	16-2000	320-40,000	1.0039	16.771	0.9905	10
GluSo	0.5-62.5	10-1250	1.0012	-0.0599	0.9996	16
LysoSM	0.5-62.5	10-1250	0.9872	0.1005	0.9997	8
LacSo	0.5-62.5	10-1250	1.0264	0.0238	0.9997	12
Other ceramides
m18:0/22:0	16-2000	320-40,000	0.9933	4.2228	0.9996	5
m18:0/24:0	16-2000	320-40,000	1.0196	-7.0107	0.9954	12
m18:0/24:1	16-2000	320-40,000	1.0012	0.0336	0.9999	5
m18:1/16:0	16-2000	320-40,000	1.0288	10.669	0.999	17
m18:1/22:0	16-2000	320-40,000	0.9959	6.1578	0.9994	4
m18:1/24:0	16-2000	320-40,000	0.9976	3.6878	0.9999	10
m18:1/24:1	16-2000	320-40,000	1.0039	-1.992	0.9999	8
Dihydroceramides
18:0/16:0	16-2000	320-40,000	1.0379	-8.1094	0.9999	10
18:0/24:0	7.8-1000	156-20,000	1.0498	-6.7411	0.997	9
Ceramides and ceramides 1P
18:1/14:0	1-125	20-2500	1.056	-0.2318	0.9999	14
18:1/16:0	125-16.000	2500-320,000	1.0438	-47.607	0.9999	6
18:1/18:0	16-2000	320-40,000	1	-0.2856	0.9998	8
18:1/20:0	7.8-1000	156-20,000	1.0526	-8.5996	0.9977	10
18:1/22:0	62.5-8000	1250-160,00	1.0473	-21.736	0.9995	12
18:1/24:1	62.5-8000	1250-160,00	1.0498	-25.198	0.9992	9
18:1/24:0	31-4000	620-80,000	1.0423	-17.129	0.9996	9
18:1/16:0P	7.8-1000	156-20,000	1.9354	16.136	0.9971	9
Sphingomyelins
SM18:1/14:0	2-250	40-5000	1.045	-1.8826	0.9978	14
SM18:1/16:0	62.5-8000	1250-160,000	0.9922	16.895	0.9997	5
SM18:1/18:1	4-500	80-10,000	1.0657	-3.5382	0.9995	7
SM18:1/18:0	125-16,000	2500-320,000	1.0972	-120.71	0.9993	12
SM18:1/20:0	16-2000	320-40,000	1.0652	-15.183	0.9982	15
SM18:1/22:0	62.5-8000	1250-160,000	1.0684	-72.805	0.9991	9
SM18:1/24:1	1000-16,000	20,000-320,000	1.0486	-200.34	0.9992	6
SM18:1/24:0	16-2000	320-40,000	1.091	-24.105	0.9966	9
Hexosylceramides
Glu18:1/16:0	16-2000	320-40,000	0.9932	1.1243	0.9997	9
Glu18:1/24:1	62.5-1000	1250-20,000	1.0626	-20.821	0.9941	11
Lactosylceramides
Lac18:1/16:0	31-2000	620-40,000	0.9864	8.6486	0.9992	9
Lac18:1/24:1	31-1000	620-20,000	1.0502	-11.84	0.9945	13
Sulfatid ceramides
ST18:1/24:0	125-2000	2500-40,000	1.0289	-15.523	0.9982	15
ST18:1/24:1	62.5-2000	1250-40,000	0.9948	5.3259	0.9999	8
1 dSo = deoxysphingosine, dSa = deoxysphinganine, So = sphingosine, Sa = sphinganine, GluSo = glucosylsphingosine, LysoSM = lysosphingomyelin, LacSo = lactosylsphingosine, SM = sphingomyelin, Lac = lactosyl
2 Conc = concentration in the net solvent expressed in pmol/mL. Ratio between each concentration tested is 2. n = 3-5 per concentration
3 Eq. Conc = equivalent concentration in brain, expressed in pmol/g
4 Calibration curve: a = slope. b = y-intercept. R² = coefficient of determination
5 RSD = relative standard deviation

## Sheet: Table S4
Table S4. Linearity of the method measured for the oxylipins available as standards1
Sample	ng/ml2	(ng/g) Brain3	a	b	R²	RSD
6-keto-PGF1α	0.5-62	4-500	0.9978	0.1102	0.9999	6
8-iso-PGF2α	1-62	8-500	0.9971	0.16	1	6
TXB2	1-62	8-500	0.9909	0.1847	0.9999	5
9,12,13-TriHOME	1-62	8-500	0.9935	0.1754	0.9999	9
PGF2α	2-62	16-500	1.011	-0.0723	0.9992	8
9,10,13-TriHOME	0.5-125	4-1000	1.0203	-0.3761	0.9961	6
PGE2	1-62	8-500	0.9914	0.2052	1	7
15keto-PGE2α	1-62	8-500	0.9975	0.1149	0.9999	8
PGD2	1-62	8-500	1.0084	0.0738	0.9999	11
6S-Lipoxin-A4	0.5-62	4-500	0.9968	0.1183	0.9999	7
PGA2	1-62	8-500	0.9953	0.1665	0.99998	7
17,18-DiHETE	0.5-62	4-500	1.0027	0.0453	0.9997	7
5,15-DiHETE	2-250	8-2000	1.0238	-0.7209	0.9965	5
LTB4	1-62	8-500	1.0016	0.0999	0.9998	6
14,15-DiHETE	0.5-62	4-500	0.9929	0.0959	1	4
11,12-DiHETE	0.5-62	4-500	0.9889	0.1301	0.9999	6
12,13-DiHOME	1-62	8-500	0.9904	0.2262	0.9999	7
9,10-DiHOME	0.25-62	2-500	0.9952	0.1084	0.9999	6
14,15-DiHETrE	1-125	8-1000	1.0022	-0.0179	0.9979	5
19,20-DiHDPA	0.5-62	4-500	0.9978	0.0898	0.9999	6
11,12-DiHETrE	1-125	8-1000	0.9992	0.0357	0.9979	4
9-HOTrE	0.25-62	2-500	1.001	0.0143	0.9995	6
8,9-DiHETrE	2-125	8-1000	1.0055	-0.0757	0.9971	5
20-HETE	2-62	16-500	0.9989	0.2006	0.9994	8
5,6-DiHETE	0.5-62	4-500	1.0091	-0.0112	0.9998	7
5,6-DiHETrE	8-250	64-2000	0.9381	3.748	0.9995	5
5-HEPE	1-62	8-500	1.0028	-0.1644	0.9996	8
13-HODE	2-125	16-1000	1.0144	-0.1784	0.998	8
9-HODE	1-125	8-1000	1.0037	0.0936	0.9982	9
16-HDoHE	4-250	32-2000	1.0102	-0.281	0.9983	8
13-KODE	2-62	16-500	1.001	0.1578	0.9997	8
17-HDoHE	8-62	64-500	1.045	-0.8441	0.9997	8
13-HDoHE	1-62	8-500	1.0083	-0.405	0.9967	10
8-HETE	1-125	8-1000	1.0325	-0.5255	0.9939	10
7-HDoHE	4-62	32-500	0.9743	0.2699	0.9997	14
15-HETrE	4-62	32-500	1.0116	-0.1103	0.9993	11
19,20-EpDPE	2-125	16-1000	1.0043	-0.0179	0.9987	11
12,13-EpOME	1-62	8-500	0.9916	0.1685	0.9997	11
14,15-EpETrE	1-62	8-500	1.0068	-0.1658	0.9997	10
9,10-EpOME	2-62	16-500	1.0124	-0.085	0.9998	8
16,17-EpDPE	2-125	16-1000	1.0042	0.1487	0.9993	15
11,12-EpETrE	0.5-8	4-64	1.0168	-0.0031	0.9996	8
1Data are expressed as mean of 3 determinations were "a" is the slope of the calibration curve, "b" is the ordonate at the origin, "R²" is the coefficient of correlation and "RSD" is the relative standard deviation of the slope of the calibration curve
2Range of concentration of oxylipins solubilized in ethanol (ng/ml)
3Equivalent concentration in brain (ng/g)

## Sheet: Table S5
Table S5. Intra-day recovery of the internal standards of sphingolipids and oxylipins measured in the brain of chikens1
Matrix	Brain
Analytes	R (%)	RSD (%)
Sphingolipids
d17:1	78	9.43307
d17:0	79	8.80854
d17:1P	104	10.6029
d17:0P	116	9.29479
m18:1/12:0	88	13.9736
18:1/12:0	107	13.4115
18:1/12:0P	248	13.4867
Hex18:1/12:0	118	15.7647
SM18:1/12:0	116	16.3273
18:1/25:0	101	29.6028
ST18:1/12:0	129	24.96
Lac18:1/12:0	145	24.0743
Oxylipins
d4-6-keto-PGF1α	117	4.86189
d4-TXB2	100	5.58152
d4-PGF2α	99	8.73343
d4-PGE2	109	5.70284
d4-PGD2	107	13.5332
d4-12,13-DiHOME	109	5.60312
d6-20-HETE	111	6.85161
d4-13-HODE	111	8.37223
d8-15-HETE	30	19.4813
d3-13-KODE	94	7.91719
d8-12-HETE	109	11.8971
d8-5-HETE	115	12.5523
d4-12,13-EpOME	102	10.5226
d11-14,15-EpETrE	110	13.2161
d11-11,12-EpETrE	126	15.3895
1Intra-day recovery (R) and intra-day repeatability (RSD) measured the same day on 30 samples spiked before extraction with the internal standards at 6250 pmol SL/mL and 1µg OL/mL

## Sheet: Table S6
Table S6. Effect of 14 and 21 days of fumonisins exposure on the sphingolipids of the chikens brain
Analyte	Con	FB_14	FB_21
d18:1 (So)	1,623±359b	2,644±464a	3,057±1,019a
d18:0 (Sa)	497±144b	869±246a	1,030±295a
18:1/2:0	10.4±3.6b	18.4±5.1a	22.9±10.6a
18:0/2:0	1.71±2.88b	3.81±3.07ab	7.62±7.69a
d18:1P	192±57c	258±78b	360±74a
d18:0P	247±105c	396±241b	445±163a
GluSo	258±93	342±117	395±151
LysoSM	41.7±7.1c	54.7±10.9b	75.2±20a
Sa:So	0.31±0.06	0.33±0.08	0.35±0.07
Sa1P:So1P	1.28±0.36	1.42±0.53	1.24±0.39
18:1/14:0	47.3±12.3b	82.5±13.4a	95.3±32.6a
18:1/16:0	6,096±1,660b	8,541±996a	8,629±2,772a
18:1/18:1	241±70b	472±123a	587±193a
18:1/18:0	20,787±3,846b	34,126±6,036a	33,982±5,949a
18:1/20:0	3,088±997b	4,641±1,314a	3,918±940ab
18:1/22:1	2,674±901	3,604±1,171	3,715±1,094
18:1/22:0	2,147±699b	2,966±755a	2,888±846a
18:1/23:1	359±153	466±146	457±164
18:1/23:0	344±111	411±97	380±109
18:1/24:2	1,011±284	1,382±468	1,300±417
18:1/24:1	6,787±2,426	8,316±2,409	8,037±2,546
18:1/24:0	836±192	1,003±183	963±243
18:1/25:1	127±46	145±39	140±44
18:1/26:1	124±45	139±33	124±31
18:1/26:0	89.5±27.7	85.9±19	81.5±12.6
Sum Cer	44,758±7,494b	66,379±8,189a	65,295±11,001a
C22-24:C16 Cer	2.46±0.89	2.18±0.59	2.3±1.01
18:0/16:0	609±120a	473±44b	295±47c
18:0/18:0	177±30b	305±36a	305±51a
18:0/20:0	693±327b	1,103±272a	906±149ab
18:0/22:0	1,350±550	1,847±568	1,484±435
18:0/23:0	150±83	152±43	136±46
18:0/24:0	358±97	381±77	330±121
Sum DHCer	3,337±1,091	4,262±914	3,456±715
C22-24:C16 DHCer	3.07±1.02b	5.02±1.28ab	6.81±2.59a
m18:1C16:0	258±171	347±134	329±197
SM18:1/14:0	183±50c	311±60b	465±171a
SM18:1/16:0	8,149±1,479b	8,584±750b	10,605±2,814a
SM18:1/18:1	1,030±144c	1,474±220b	2,128±607a
SM18:1/18:0	157,235±13,779c	198,668±18,786b	235,796±44,454a
SM18:1/20:0	13,642±2,265b	16,963±3,082a	18,802±2,982a
SM18:1/22:2	231±72b	272±95ab	349±105a
SM18:1/22:1	3,977±1,438	5,146±3,002	6,043±2,471
SM18:1/22:0	25,918±6,413	30,203±13,904	31,770±8,047
SM18:1/23:1	853±315	1,092±659	1,172±482
SM18:1/23:0	1,527±734	2,088±1,616	1,894±1,138
SM18:1/24:3	9.6±1.9	10.2±1.7	9.9±1.4
SM18:1/24:2	2,077±756	2,565±1,375	2,934±1,124
SM18:1/24:1	38,701±9,130	41,970±20,009	42,235±12,349
SM18:1/24:0	4,752±1,309	5,656±2,987	5,435±1,880
SM18:1/25:2	112±48	140±77	148±60
SM18:1/25:1	327±166	428±340	414±248
SM18:1/25:0	27.9±16	32.1±30.9	29.7±18.1
SM18:1/26:3	45.4±22.9	44.1±32.3	69.9±58.7
SM18:1/26:2	286±129	391±312	389±209
SM18:1/26:1	369±150	511±441	467±292
SM18:1/26:0	27±16.1	65.2±114.8	33.8±42.4
Sum SM	259,479±29,481b	316,614±53,351a	361,191±61,919a
C22-24:C16 SM	9.9±2.6	10.6±5.6	9.1±3.1
SM18:0/16:0	9,129±1,282	9,073±1,846	9,990±2,723
SM18:0/18:0	15,466±6,456b	27,890±13,213a	31,356±13,551a
SM18:0/20:0	3,586±1,146b	5,712±2,546a	5,863±2,029a
SM18:0/22:0	4,269±1,860	6,922±5,687	6,149±3,588
SM18:0/23:0	330±166	524±513	424±364
SM18:0/24:1	5,277±2,771	8,798±8,275	6,975±5,052
SM18:0/24:0	564±287	865±862	626±368
Sum DHSM	38,622±12,855	59,785±31,209	61,383±25,561
C22-24:C16 DHSM	1.13±0.51	1.71±1.23	1.4±0.79
Hex18:1/16:0	1,108±308b	1,792±564a	1,901±439a
Hex18:1/18:0	111,806±41,211b	176,074±76,892a	189,296±57,821a
Hex18:1/20:0	16,124±7,276b	25,580±13,109ab	27,846±9,876a
Hex18:1/22:0	101,834±47,198	109,740±55,925	133,034±61,170
Hex18:1/24:1	57,091±7,495b	70,518±17,187a	68,943±9,740a
Hex18:1/24:0	68,128±33,354	106,725±68,875	107,439±50,066
Sum HexCer	356,091±122,814	490,429±220,476	528,459±176,706
C22-24:C16 HexCer	205±43a	155±40b	161±48a
ST18:1/24:1	22,538±5,571	25,370±7,976	27,594±6,868
ST18:1/24:0	17,025±8,678	20,783±15,887	22,894±16,533
Lac18:1/18:0	4,011±1,566b	8,020±3,681a	8,471±3,545a
Results are expressed as mean ± SD in pmol/g of brain (n = 10). Differences between groups were assessed by ANOVA, with statistically significant differences identified by Tukey’s test (p < 0.05) and indicated by different letters.

## Sheet: Table S7
Table S7. Sphingolipids, Oxylipins, Cytokines and Enzyme activities Pearson p-value
Variables	TNFα	IL1β	IL6	IL10	PLA2	Cox2	8-iso-PGF2α	PGF2α	TXB2	PGA2	12-HHTrE	PGE2	8,15-DiHETE	5,12-DiHETE	5,15-DiHETE	15-HETE	5-HETE	15-KETE	5-KETE	12-HETE	11-HETE	9-HETE	8-HETE	14,15-EpETrE	11,12-EpETrE	8,9-EpETrE	14,15-DiHETrE	11,12-DiHETrE	8,9-DiHETrE	5,6-DiHETrE	15-HETrE	13-HODE	9-HODE	13-KODE	9-KODE	9,10,13-TriHOME	9,12,13-TriHOME	12,13-EpOME	9,10-EpOME	12,13-DiHOME	9,10-DiHOME	17-oxo-DPA	17-HDoHE	14-HDoHE	9-HOTrE	19,20-EpDPE	19,20-DiHDPA	12,13-DiHODE	16-HDoHE
TNFα	0	0.193204	0.471579	0.690696	0.95239	0.442246	0.297016	0.767951	0.291656	0.51794	0.206082	0.163404	0.0842776	0.17929	0.0943766	0.41998	0.172336	0.181938	0.245061	0.128111	0.439488	0.128888	0.0814501	0.835258	0.642025	0.0385512	0.0511072	0.067375	0.0427683	0.0833936	0.049272	0.26442	0.0757679	0.11018	0.242904	0.149421	0.130077	0.97257	0.997018	0.166682	0.104284	0.229666	0.0636768	0.0707409	0.328629	0.241481	0.0405954	0.232335	0.164176
IL1β	0.193204	0	0.000326718	0.0130088	0.519641	0.35947	0.0304637	0.157603	0.15672	0.0451524	0.0787616	0.0594428	0.162906	0.190705	0.171675	0.291715	0.184628	0.420696	0.266743	0.151866	0.268678	0.0907392	0.130103	0.240274	0.0763273	0.71292	0.301142	0.353982	0.489727	0.511008	0.409506	0.819534	0.859568	0.572587	0.590363	0.630178	0.639846	0.389739	0.527436	0.26188	0.510233	0.258392	0.143916	0.156403	0.835491	0.0838153	0.31134	0.928238	0.138644
IL6	0.471579	0.000326718	0	0.00268088	0.148245	0.0565779	< 0.0001	0.00435372	0.101938	0.00241585	0.0406073	0.00678039	0.00939336	0.0133878	0.018372	0.0198051	0.00726201	0.0215767	0.00822932	0.00662858	0.0154357	0.00627682	0.00688206	0.0381531	0.00966772	0.16182	0.0156629	0.0212722	0.0570165	0.0717589	0.0412583	0.131248	0.191451	0.708322	0.509058	0.571742	0.587242	0.109859	0.11863	0.703923	0.81158	0.0197376	0.0143982	0.0132388	0.146246	0.00150628	0.0363975	0.323068	0.00868959
IL10	0.690696	0.0130088	0.00268088	0	0.527963	0.266949	0.111938	0.130213	0.167733	0.156696	0.137953	0.510046	0.675858	0.566132	0.782499	0.699474	0.652103	0.80381	0.527992	0.598423	0.604713	0.52032	0.399714	0.193037	0.121806	0.991199	0.655101	0.699994	0.91264	0.948835	0.845179	0.845075	0.636974	0.416504	0.574135	0.638813	0.539773	0.508829	0.562074	0.0968412	0.279626	0.867704	0.811338	0.759278	0.6864	0.513733	0.753089	0.750744	0.801023
PLA2	0.95239	0.519641	0.148245	0.527963	0	0.000972977	0.149023	0.757247	0.293886	0.896621	0.343577	0.0227802	0.0315206	0.00130406	0.0137928	0.02171	0.0282538	0.0185616	0.0105233	0.00870091	0.0290992	0.00971039	0.0041333	0.00122567	0.000156283	0.0373249	0.128849	0.126838	0.0905193	0.0642084	0.0452144	0.0227874	0.0690057	0.294648	0.178253	0.372678	0.373317	0.97367	0.823542	0.700537	0.435552	0.052584	0.0293418	0.0373481	0.0384503	0.0857952	0.189463	0.103577	0.0273669
Cox2	0.442246	0.35947	0.0565779	0.266949	0.000972977	0	0.152976	0.243983	0.852803	0.929652	0.951434	0.0541537	0.125401	0.0237248	0.103103	0.219193	0.131729	0.0791828	0.0646225	0.051435	0.222078	0.0326651	0.00629298	0.0151276	0.00136396	0.0656622	0.17206	0.191703	0.168408	0.235149	0.173198	0.28518	0.326561	0.699002	0.62088	0.763366	0.818555	0.531087	0.641078	0.699757	0.803164	0.198897	0.107553	0.0775005	0.406807	0.220141	0.380865	0.615987	0.117766
8-iso-PGF2α	0.297016	0.0304637	< 0.0001	0.111938	0.149023	0.152976	0	0.00905307	0.0548792	0.00179406	0.0301739	0.00452699	0.000963799	0.00174326	0.00157957	0.00247552	0.000248262	0.00272037	0.000826835	0.000470656	0.00222343	0.000237018	0.000448774	0.247249	0.0665453	0.0228348	0.000677901	0.00155164	0.00562472	0.00604993	0.00222931	0.00906121	0.0152675	0.164862	0.0958023	0.0963512	0.0922028	0.0375747	0.0296352	0.438818	0.195472	0.00266965	0.000557486	0.00142347	0.00958127	< 0.0001	0.00311026	0.0509261	0.000503427
PGF2α	0.767951	0.157603	0.00435372	0.130213	0.757247	0.243983	0.00905307	0	0.0012342	0.00808231	0.00128291	0.598137	0.587187	0.66598	0.813489	0.57827	0.389837	0.558987	0.475613	0.476535	0.468939	0.397905	0.379963	0.843338	0.816015	0.951634	0.252575	0.302577	0.559891	0.728062	0.615149	0.952125	0.93284	0.748736	0.812572	0.999944	0.992491	0.040298	0.0670333	0.721295	0.851231	0.497142	0.554514	0.45954	0.862571	0.154982	0.439165	0.961165	0.50738
TXB2	0.291656	0.15672	0.101938	0.167733	0.293886	0.852803	0.0548792	0.0012342	0	0.0734246	< 0.0001	0.994102	0.736992	0.662397	0.623135	0.76961	0.902514	0.741789	0.85025	0.847	0.852206	0.994854	0.927565	0.228646	0.416677	0.968353	0.440001	0.586032	0.769891	0.954226	0.753258	0.539346	0.737457	0.861538	0.778676	0.850396	0.860247	0.0896978	0.180141	0.838394	0.925668	0.81963	0.855693	0.992797	0.533134	0.55137	0.660318	0.978035	0.807364
PGA2	0.51794	0.0451524	0.00241585	0.156696	0.896621	0.929652	0.00179406	0.00808231	0.0734246	0	0.0541412	0.122297	0.0372086	0.212496	0.0971607	0.0133585	0.016867	0.0729282	0.0415294	0.03671	0.00578257	0.0397161	0.18719	0.802619	0.709139	0.700386	0.0306482	0.0352964	0.112092	0.0904317	0.08603	0.185947	0.348936	0.627901	0.448924	0.513199	0.44005	< 0.0001	0.000120212	0.784269	0.592692	0.0121469	0.0347929	0.0318916	0.0990904	0.00138853	0.027261	0.544375	0.035088
12-HHTrE	0.206082	0.0787616	0.0406073	0.137953	0.343577	0.951434	0.0301739	0.00128291	< 0.0001	0.0541412	0	0.399439	0.991134	0.825599	0.818325	0.962784	0.688508	0.845208	0.954056	0.941737	0.984778	0.900021	0.813191	0.361911	0.666239	0.965618	0.441336	0.61442	0.7954	0.965559	0.925838	0.574304	0.757528	0.616935	0.577606	0.839443	0.840445	0.131673	0.264953	0.782795	0.641	0.935743	0.923392	0.773397	0.620929	0.372534	0.539709	0.816803	0.939362
PGE2	0.163404	0.0594428	0.00678039	0.510046	0.0227802	0.0541537	0.00452699	0.598137	0.994102	0.122297	0.399439	0	0.00108222	0.00377872	0.0012545	0.00338776	0.00115817	0.0069687	0.00585001	0.00103647	0.00584518	0.00360799	0.00577414	0.0267847	0.00470565	0.0434343	0.025489	0.0382017	0.0330309	0.0222921	0.00643531	0.0351722	0.0583629	0.477463	0.331344	0.58431	0.549681	0.636177	0.634439	0.988965	0.598082	0.00214724	0.0012988	0.00177558	0.0240285	0.00115594	0.00707569	0.323345	0.000830335
8,15-DiHETE	0.0842776	0.162906	0.00939336	0.675858	0.0315206	0.125401	0.000963799	0.587187	0.736992	0.0372086	0.991134	0.00108222	0	< 0.0001	< 0.0001	< 0.0001	< 0.0001	< 0.0001	< 0.0001	< 0.0001	< 0.0001	< 0.0001	< 0.0001	0.0361782	0.00608252	< 0.0001	< 0.0001	< 0.0001	< 0.0001	< 0.0001	< 0.0001	< 0.0001	< 0.0001	0.00515756	0.00124343	0.00690705	0.00520255	0.21412	0.126737	0.088078	0.00737168	< 0.0001	< 0.0001	< 0.0001	< 0.0001	< 0.0001	< 0.0001	0.00205364	< 0.0001
5,12-DiHETE	0.17929	0.190705	0.0133878	0.566132	0.00130406	0.0237248	0.00174326	0.66598	0.662397	0.212496	0.825599	0.00377872	< 0.0001	0	< 0.0001	< 0.0001	< 0.0001	< 0.0001	< 0.0001	< 0.0001	< 0.0001	< 0.0001	< 0.0001	0.00603467	0.000336951	< 0.0001	< 0.0001	< 0.0001	< 0.0001	< 0.0001	< 0.0001	< 0.0001	< 0.0001	0.00732846	0.00226371	0.00905866	0.00751391	0.44075	0.267127	0.110417	0.0154906	< 0.0001	< 0.0001	< 0.0001	< 0.0001	< 0.0001	0.000151934	0.00111836	< 0.0001
5,15-DiHETE	0.0943766	0.171675	0.018372	0.782499	0.0137928	0.103103	0.00157957	0.813489	0.623135	0.0971607	0.818325	0.0012545	< 0.0001	< 0.0001	0	< 0.0001	< 0.0001	< 0.0001	< 0.0001	< 0.0001	< 0.0001	< 0.0001	< 0.0001	0.0291349	0.00373456	< 0.0001	< 0.0001	< 0.0001	< 0.0001	< 0.0001	< 0.0001	< 0.0001	< 0.0001	0.00343098	0.000817026	0.00525933	0.0041951	0.368275	0.234836	0.0722503	0.00504978	< 0.0001	< 0.0001	< 0.0001	< 0.0001	< 0.0001	< 0.0001	0.00121836	< 0.0001
15-HETE	0.41998	0.291715	0.0198051	0.699474	0.02171	0.219193	0.00247552	0.57827	0.76961	0.0133585	0.962784	0.00338776	< 0.0001	< 0.0001	< 0.0001	0	< 0.0001	< 0.0001	< 0.0001	< 0.0001	< 0.0001	< 0.0001	< 0.0001	0.0215505	0.0103959	0.0037933	< 0.0001	< 0.0001	< 0.0001	< 0.0001	< 0.0001	< 0.0001	0.00146221	0.0211637	0.00310546	0.0307371	0.0215899	0.0628388	0.0382336	0.14018	0.0296636	< 0.0001	< 0.0001	< 0.0001	< 0.0001	< 0.0001	< 0.0001	0.0146041	< 0.0001
5-HETE	0.172336	0.184628	0.00726201	0.652103	0.0282538	0.131729	0.000248262	0.389837	0.902514	0.016867	0.688508	0.00115817	< 0.0001	< 0.0001	< 0.0001	< 0.0001	0	< 0.0001	< 0.0001	< 0.0001	< 0.0001	< 0.0001	< 0.0001	0.0419222	0.0113488	0.000511401	< 0.0001	< 0.0001	< 0.0001	< 0.0001	< 0.0001	< 0.0001	0.00035167	0.0150089	0.00273282	0.0177172	0.0129499	0.0900093	0.0543333	0.122124	0.0202122	< 0.0001	< 0.0001	< 0.0001	< 0.0001	< 0.0001	< 0.0001	0.00740168	< 0.0001
15-KETE	0.181938	0.420696	0.0215767	0.80381	0.0185616	0.0791828	0.00272037	0.558987	0.741789	0.0729282	0.845208	0.0069687	< 0.0001	< 0.0001	< 0.0001	< 0.0001	< 0.0001	0	< 0.0001	< 0.0001	< 0.0001	< 0.0001	< 0.0001	0.00968272	0.00316064	< 0.0001	< 0.0001	< 0.0001	< 0.0001	< 0.0001	< 0.0001	< 0.0001	< 0.0001	0.000394373	< 0.0001	0.000884399	0.000612979	0.316999	0.190989	0.0186608	0.000737137	< 0.0001	< 0.0001	< 0.0001	< 0.0001	< 0.0001	< 0.0001	0.000358786	< 0.0001
5-KETE	0.245061	0.266743	0.00822932	0.527992	0.0105233	0.0646225	0.000826835	0.475613	0.85025	0.0415294	0.954056	0.00585001	< 0.0001	< 0.0001	< 0.0001	< 0.0001	< 0.0001	< 0.0001	0	< 0.0001	< 0.0001	< 0.0001	< 0.0001	0.0110636	0.00306939	< 0.0001	< 0.0001	< 0.0001	< 0.0001	< 0.0001	< 0.0001	< 0.0001	< 0.0001	0.003737	0.000416359	0.00504071	0.00385218	0.183546	0.099227	0.0693634	0.00637262	< 0.0001	< 0.0001	< 0.0001	< 0.0001	< 0.0001	< 0.0001	0.00169176	< 0.0001
12-HETE	0.128111	0.151866	0.00662858	0.598423	0.00870091	0.051435	0.000470656	0.476535	0.847	0.03671	0.941737	0.00103647	< 0.0001	< 0.0001	< 0.0001	< 0.0001	< 0.0001	< 0.0001	< 0.0001	0	< 0.0001	< 0.0001	< 0.0001	0.019392	0.00260316	0.000196739	< 0.0001	< 0.0001	< 0.0001	< 0.0001	< 0.0001	< 0.0001	0.000131977	0.0129226	0.00293905	0.0183108	0.0138355	0.183058	0.109731	0.143691	0.019345	< 0.0001	< 0.0001	< 0.0001	< 0.0001	< 0.0001	< 0.0001	0.00628541	< 0.0001
11-HETE	0.439488	0.268678	0.0154357	0.604713	0.0290992	0.222078	0.00222343	0.468939	0.852206	0.00578257	0.984778	0.00584518	< 0.0001	< 0.0001	< 0.0001	< 0.0001	< 0.0001	< 0.0001	< 0.0001	< 0.0001	0	< 0.0001	0.000122004	0.0254803	0.0139879	0.00720981	< 0.0001	< 0.0001	0.000128093	< 0.0001	< 0.0001	< 0.0001	0.00279154	0.0278563	0.00465223	0.0384829	0.026766	0.0366802	0.0213301	0.161309	0.0381244	< 0.0001	< 0.0001	< 0.0001	< 0.0001	< 0.0001	< 0.0001	0.0215444	< 0.0001
9-HETE	0.128888	0.0907392	0.00627682	0.52032	0.00971039	0.0326651	0.000237018	0.397905	0.994854	0.0397161	0.900021	0.00360799	< 0.0001	< 0.0001	< 0.0001	< 0.0001	< 0.0001	< 0.0001	< 0.0001	< 0.0001	< 0.0001	0	< 0.0001	0.0290455	0.00356314	0.000548848	< 0.0001	< 0.0001	< 0.0001	< 0.0001	< 0.0001	< 0.0001	0.000810089	0.0254017	0.00849725	0.0332989	0.026078	0.213571	0.133428	0.207723	0.0356599	< 0.0001	< 0.0001	< 0.0001	< 0.0001	< 0.0001	< 0.0001	0.0167327	< 0.0001
8-HETE	0.0814501	0.130103	0.00688206	0.399714	0.0041333	0.00629298	0.000448774	0.379963	0.927565	0.18719	0.813191	0.00577414	< 0.0001	< 0.0001	< 0.0001	< 0.0001	< 0.0001	< 0.0001	< 0.0001	< 0.0001	0.000122004	< 0.0001	0	0.0218143	0.00106314	< 0.0001	< 0.0001	< 0.0001	< 0.0001	< 0.0001	< 0.0001	< 0.0001	0.00031288	0.0172805	0.00696798	0.0189102	0.0176755	0.507943	0.339925	0.19655	0.0283203	< 0.0001	< 0.0001	< 0.0001	0.000323195	< 0.0001	0.000347836	0.00705701	< 0.0001
14,15-EpETrE	0.835258	0.240274	0.0381531	0.193037	0.00122567	0.0151276	0.247249	0.843338	0.228646	0.802619	0.361911	0.0267847	0.0361782	0.00603467	0.0291349	0.0215505	0.0419222	0.00968272	0.0110636	0.019392	0.0254803	0.0290455	0.0218143	0	< 0.0001	0.0529943	0.0700602	0.0579176	0.0496178	0.0438692	0.0642522	0.0477991	0.119716	0.196573	0.112145	0.333716	0.339594	0.438481	0.539366	0.669126	0.360006	0.0382134	0.0832821	0.0498654	0.0855557	0.115255	0.14542	0.15823	0.0474357
11,12-EpETrE	0.642025	0.0763273	0.00966772	0.121806	0.000156283	0.00136396	0.0665453	0.816015	0.416677	0.709139	0.666239	0.00470565	0.00608252	0.000336951	0.00373456	0.0103959	0.0113488	0.00316064	0.00306939	0.00260316	0.0139879	0.00356314	0.00106314	< 0.0001	0	0.0109643	0.026909	0.0245676	0.0201556	0.0188117	0.0176672	0.0163291	0.0428978	0.190169	0.120099	0.293995	0.30499	0.493407	0.584197	0.797557	0.327851	0.0191439	0.016635	0.0133849	0.0329757	0.0458407	0.089783	0.121137	0.0116475
8,9-EpETrE	0.0385512	0.71292	0.16182	0.991199	0.0373249	0.0656622	0.0228348	0.951634	0.968353	0.700386	0.965618	0.0434343	< 0.0001	< 0.0001	< 0.0001	0.0037933	0.000511401	< 0.0001	< 0.0001	0.000196739	0.00720981	0.000548848	< 0.0001	0.0529943	0.0109643	0	< 0.0001	< 0.0001	< 0.0001	< 0.0001	< 0.0001	< 0.0001	< 0.0001	< 0.0001	< 0.0001	< 0.0001	< 0.0001	0.840937	0.909302	0.00247446	< 0.0001	0.00347472	0.000429604	0.000635733	0.000174731	0.00891923	0.000169766	< 0.0001	0.000809815
14,15-DiHETrE	0.0511072	0.301142	0.0156629	0.655101	0.128849	0.17206	0.000677901	0.252575	0.440001	0.0306482	0.441336	0.025489	< 0.0001	< 0.0001	< 0.0001	< 0.0001	< 0.0001	< 0.0001	< 0.0001	< 0.0001	< 0.0001	< 0.0001	< 0.0001	0.0700602	0.026909	< 0.0001	0	< 0.0001	< 0.0001	< 0.0001	< 0.0001	< 0.0001	< 0.0001	0.000118782	< 0.0001	0.000135168	< 0.0001	0.188755	0.125937	0.00526378	0.000177314	< 0.0001	< 0.0001	< 0.0001	< 0.0001	< 0.0001	< 0.0001	0.000231797	< 0.0001
11,12-DiHETrE	0.067375	0.353982	0.0212722	0.699994	0.126838	0.191703	0.00155164	0.302577	0.586032	0.0352964	0.61442	0.0382017	< 0.0001	< 0.0001	< 0.0001	< 0.0001	< 0.0001	< 0.0001	< 0.0001	< 0.0001	< 0.0001	< 0.0001	< 0.0001	0.0579176	0.0245676	< 0.0001	< 0.0001	0	< 0.0001	< 0.0001	< 0.0001	< 0.0001	< 0.0001	< 0.0001	< 0.0001	< 0.0001	< 0.0001	0.200262	0.128825	0.00298626	< 0.0001	< 0.0001	< 0.0001	< 0.0001	< 0.0001	< 0.0001	< 0.0001	< 0.0001	< 0.0001
8,9-DiHETrE	0.0427683	0.489727	0.0570165	0.91264	0.0905193	0.168408	0.00562472	0.559891	0.769891	0.112092	0.7954	0.0330309	< 0.0001	< 0.0001	< 0.0001	< 0.0001	< 0.0001	< 0.0001	< 0.0001	< 0.0001	0.000128093	< 0.0001	< 0.0001	0.0496178	0.0201556	< 0.0001	< 0.0001	< 0.0001	0	< 0.0001	< 0.0001	< 0.0001	< 0.0001	< 0.0001	< 0.0001	< 0.0001	< 0.0001	0.407915	0.282384	0.00110784	< 0.0001	< 0.0001	< 0.0001	< 0.0001	< 0.0001	0.000282844	< 0.0001	< 0.0001	< 0.0001
5,6-DiHETrE	0.0833936	0.511008	0.0717589	0.948835	0.0642084	0.235149	0.00604993	0.728062	0.954226	0.0904317	0.965559	0.0222921	< 0.0001	< 0.0001	< 0.0001	< 0.0001	< 0.0001	< 0.0001	< 0.0001	< 0.0001	< 0.0001	< 0.0001	< 0.0001	0.0438692	0.0188117	< 0.0001	< 0.0001	< 0.0001	< 0.0001	0	< 0.0001	< 0.0001	< 0.0001	< 0.0001	< 0.0001	< 0.0001	< 0.0001	0.301996	0.197729	0.00215662	< 0.0001	< 0.0001	< 0.0001	< 0.0001	< 0.0001	< 0.0001	< 0.0001	< 0.0001	< 0.0001
15-HETrE	0.049272	0.409506	0.0412583	0.845179	0.0452144	0.173198	0.00222931	0.615149	0.753258	0.08603	0.925838	0.00643531	< 0.0001	< 0.0001	< 0.0001	< 0.0001	< 0.0001	< 0.0001	< 0.0001	< 0.0001	< 0.0001	< 0.0001	< 0.0001	0.0642522	0.0176672	< 0.0001	< 0.0001	< 0.0001	< 0.0001	< 0.0001	0	< 0.0001	< 0.0001	0.000410047	0.000117789	0.000730932	0.000433411	0.270137	0.150223	0.0136387	0.000680369	< 0.0001	< 0.0001	< 0.0001	< 0.0001	< 0.0001	< 0.0001	0.000143548	< 0.0001
13-HODE	0.26442	0.819534	0.131248	0.845075	0.0227874	0.28518	0.00906121	0.952125	0.539346	0.185947	0.574304	0.0351722	< 0.0001	< 0.0001	< 0.0001	< 0.0001	< 0.0001	< 0.0001	< 0.0001	< 0.0001	< 0.0001	< 0.0001	< 0.0001	0.0477991	0.0163291	< 0.0001	< 0.0001	< 0.0001	< 0.0001	< 0.0001	< 0.0001	0	< 0.0001	< 0.0001	< 0.0001	< 0.0001	< 0.0001	0.33087	0.180741	0.00375876	< 0.0001	< 0.0001	< 0.0001	< 0.0001	< 0.0001	0.000320115	< 0.0001	< 0.0001	< 0.0001
9-HODE	0.0757679	0.859568	0.191451	0.636974	0.0690057	0.326561	0.0152675	0.93284	0.737457	0.348936	0.757528	0.0583629	< 0.0001	< 0.0001	< 0.0001	0.00146221	0.00035167	< 0.0001	< 0.0001	0.000131977	0.00279154	0.000810089	0.00031288	0.119716	0.0428978	< 0.0001	< 0.0001	< 0.0001	< 0.0001	< 0.0001	< 0.0001	< 0.0001	0	< 0.0001	< 0.0001	< 0.0001	< 0.0001	0.574707	0.350227	0.000388689	< 0.0001	0.00179132	0.000146511	0.00120458	< 0.0001	0.00439528	< 0.0001	< 0.0001	0.000354279
13-KODE	0.11018	0.572587	0.708322	0.416504	0.294648	0.699002	0.164862	0.748736	0.861538	0.627901	0.616935	0.477463	0.00515756	0.00732846	0.00343098	0.0211637	0.0150089	0.000394373	0.003737	0.0129226	0.0278563	0.0254017	0.0172805	0.196573	0.190169	< 0.0001	0.000118782	< 0.0001	< 0.0001	< 0.0001	0.000410047	< 0.0001	< 0.0001	0	< 0.0001	< 0.0001	< 0.0001	0.833243	0.593801	< 0.0001	< 0.0001	0.0256769	0.0170704	0.0250102	0.000279284	0.0726991	0.00116938	< 0.0001	0.0263568
9-KODE	0.242904	0.590363	0.509058	0.574135	0.178253	0.62088	0.0958023	0.812572	0.778676	0.448924	0.577606	0.331344	0.00124343	0.00226371	0.000817026	0.00310546	0.00273282	< 0.0001	0.000416359	0.00293905	0.00465223	0.00849725	0.00696798	0.112145	0.120099	< 0.0001	< 0.0001	< 0.0001	< 0.0001	< 0.0001	0.000117789	< 0.0001	< 0.0001	< 0.0001	0	< 0.0001	< 0.0001	0.620733	0.405887	< 0.0001	< 0.0001	0.005308	0.00547443	0.00738525	< 0.0001	0.0205116	0.000262345	< 0.0001	0.00686182
9,10,13-TriHOME	0.149421	0.630178	0.571742	0.638813	0.372678	0.763366	0.0963512	0.999944	0.850396	0.513199	0.839443	0.58431	0.00690705	0.00905866	0.00525933	0.0307371	0.0177172	0.000884399	0.00504071	0.0183108	0.0384829	0.0332989	0.0189102	0.333716	0.293995	< 0.0001	0.000135168	< 0.0001	< 0.0001	< 0.0001	0.000730932	< 0.0001	< 0.0001	< 0.0001	< 0.0001	0	< 0.0001	0.572112	0.36371	< 0.0001	< 0.0001	0.0381741	0.0204345	0.0354443	0.000490324	0.0630437	0.00158646	< 0.0001	0.0305167
9,12,13-TriHOME	0.130077	0.639846	0.587242	0.539773	0.373317	0.818555	0.0922028	0.992491	0.860247	0.44005	0.840445	0.549681	0.00520255	0.00751391	0.0041951	0.0215899	0.0129499	0.000612979	0.00385218	0.0138355	0.026766	0.026078	0.0176755	0.339594	0.30499	< 0.0001	< 0.0001	< 0.0001	< 0.0001	< 0.0001	0.000433411	< 0.0001	< 0.0001	< 0.0001	< 0.0001	< 0.0001	0	0.493887	0.30496	< 0.0001	< 0.0001	0.0261036	0.015087	0.0255497	0.000281937	0.0501141	0.000941266	< 0.0001	0.0236492
12,13-EpOME	0.97257	0.389739	0.109859	0.508829	0.97367	0.531087	0.0375747	0.040298	0.0896978	< 0.0001	0.131673	0.636177	0.21412	0.44075	0.368275	0.0628388	0.0900093	0.316999	0.183546	0.183058	0.0366802	0.213571	0.507943	0.438481	0.493407	0.840937	0.188755	0.200262	0.407915	0.301996	0.270137	0.33087	0.574707	0.833243	0.620733	0.572112	0.493887	0	< 0.0001	0.670776	0.742297	0.0747648	0.14426	0.155859	0.172451	0.0168027	0.112069	0.49519	0.152727
9,10-EpOME	0.997018	0.527436	0.11863	0.562074	0.823542	0.641078	0.0296352	0.0670333	0.180141	0.000120212	0.264953	0.634439	0.126737	0.267127	0.234836	0.0382336	0.0543333	0.190989	0.099227	0.109731	0.0213301	0.133428	0.339925	0.539366	0.584197	0.909302	0.125937	0.128825	0.282384	0.197729	0.150223	0.180741	0.350227	0.593801	0.405887	0.36371	0.30496	< 0.0001	0	0.49496	0.528904	0.0469241	0.0816274	0.10006	0.0933382	0.0110936	0.0778974	0.284775	0.0900774
12,13-DiHOME	0.166682	0.26188	0.703923	0.0968412	0.700537	0.699757	0.438818	0.721295	0.838394	0.784269	0.782795	0.988965	0.088078	0.110417	0.0722503	0.14018	0.122124	0.0186608	0.0693634	0.143691	0.161309	0.207723	0.19655	0.669126	0.797557	0.00247446	0.00526378	0.00298626	0.00110784	0.00215662	0.0136387	0.00375876	0.000388689	< 0.0001	< 0.0001	< 0.0001	< 0.0001	0.670776	0.49496	0	< 0.0001	0.147793	0.14598	0.165995	0.00784494	0.268683	0.00911432	< 0.0001	0.183109
9,10-DiHOME	0.104284	0.510233	0.81158	0.279626	0.435552	0.803164	0.195472	0.851231	0.925668	0.592692	0.641	0.598082	0.00737168	0.0154906	0.00504978	0.0296636	0.0202122	0.000737137	0.00637262	0.019345	0.0381244	0.0356599	0.0283203	0.360006	0.327851	< 0.0001	0.000177314	< 0.0001	< 0.0001	< 0.0001	0.000680369	< 0.0001	< 0.0001	< 0.0001	< 0.0001	< 0.0001	< 0.0001	0.742297	0.528904	< 0.0001	0	0.0322117	0.0216075	0.0319995	0.000366811	0.077016	0.000991701	< 0.0001	0.0320617
17-oxo-DPA	0.229666	0.258392	0.0197376	0.867704	0.052584	0.198897	0.00266965	0.497142	0.81963	0.0121469	0.935743	0.00214724	< 0.0001	< 0.0001	< 0.0001	< 0.0001	< 0.0001	< 0.0001	< 0.0001	< 0.0001	< 0.0001	< 0.0001	< 0.0001	0.0382134	0.0191439	0.00347472	< 0.0001	< 0.0001	< 0.0001	< 0.0001	< 0.0001	< 0.0001	0.00179132	0.0256769	0.005308	0.0381741	0.0261036	0.0747648	0.0469241	0.147793	0.0322117	0	< 0.0001	< 0.0001	< 0.0001	< 0.0001	< 0.0001	0.0230877	< 0.0001
17-HDoHE	0.0636768	0.143916	0.0143982	0.811338	0.0293418	0.107553	0.000557486	0.554514	0.855693	0.0347929	0.923392	0.0012988	< 0.0001	< 0.0001	< 0.0001	< 0.0001	< 0.0001	< 0.0001	< 0.0001	< 0.0001	< 0.0001	< 0.0001	< 0.0001	0.0832821	0.016635	0.000429604	< 0.0001	< 0.0001	< 0.0001	< 0.0001	< 0.0001	< 0.0001	0.000146511	0.0170704	0.00547443	0.0204345	0.015087	0.14426	0.0816274	0.14598	0.0216075	< 0.0001	0	< 0.0001	< 0.0001	< 0.0001	< 0.0001	0.0082211	< 0.0001
14-HDoHE	0.0707409	0.156403	0.0132388	0.759278	0.0373481	0.0775005	0.00142347	0.45954	0.992797	0.0318916	0.773397	0.00177558	< 0.0001	< 0.0001	< 0.0001	< 0.0001	< 0.0001	< 0.0001	< 0.0001	< 0.0001	< 0.0001	< 0.0001	< 0.0001	0.0498654	0.0133849	0.000635733	< 0.0001	< 0.0001	< 0.0001	< 0.0001	< 0.0001	< 0.0001	0.00120458	0.0250102	0.00738525	0.0354443	0.0255497	0.155859	0.10006	0.165995	0.0319995	< 0.0001	< 0.0001	0	< 0.0001	< 0.0001	< 0.0001	0.0209896	< 0.0001
9-HOTrE	0.328629	0.835491	0.146246	0.6864	0.0384503	0.406807	0.00958127	0.862571	0.533134	0.0990904	0.620929	0.0240285	< 0.0001	< 0.0001	< 0.0001	< 0.0001	< 0.0001	< 0.0001	< 0.0001	< 0.0001	< 0.0001	< 0.0001	0.000323195	0.0855557	0.0329757	0.000174731	< 0.0001	< 0.0001	< 0.0001	< 0.0001	< 0.0001	< 0.0001	< 0.0001	0.000279284	< 0.0001	0.000490324	0.000281937	0.172451	0.0933382	0.00784494	0.000366811	< 0.0001	< 0.0001	< 0.0001	0	< 0.0001	< 0.0001	0.000118842	< 0.0001
19,20-EpDPE	0.241481	0.0838153	0.00150628	0.513733	0.0857952	0.220141	< 0.0001	0.154982	0.55137	0.00138853	0.372534	0.00115594	< 0.0001	< 0.0001	< 0.0001	< 0.0001	< 0.0001	< 0.0001	< 0.0001	< 0.0001	< 0.0001	< 0.0001	< 0.0001	0.115255	0.0458407	0.00891923	< 0.0001	< 0.0001	0.000282844	< 0.0001	< 0.0001	0.000320115	0.00439528	0.0726991	0.0205116	0.0630437	0.0501141	0.0168027	0.0110936	0.268683	0.077016	< 0.0001	< 0.0001	< 0.0001	< 0.0001	0	< 0.0001	0.0324526	< 0.0001
19,20-DiHDPA	0.0405954	0.31134	0.0363975	0.753089	0.189463	0.380865	0.00311026	0.439165	0.660318	0.027261	0.539709	0.00707569	< 0.0001	0.000151934	< 0.0001	< 0.0001	< 0.0001	< 0.0001	< 0.0001	< 0.0001	< 0.0001	< 0.0001	0.000347836	0.14542	0.089783	0.000169766	< 0.0001	< 0.0001	< 0.0001	< 0.0001	< 0.0001	< 0.0001	< 0.0001	0.00116938	0.000262345	0.00158646	0.000941266	0.112069	0.0778974	0.00911432	0.000991701	< 0.0001	< 0.0001	< 0.0001	< 0.0001	< 0.0001	0	0.00104757	< 0.0001
12,13-DiHODE	0.232335	0.928238	0.323068	0.750744	0.103577	0.615987	0.0509261	0.961165	0.978035	0.544375	0.816803	0.323345	0.00205364	0.00111836	0.00121836	0.0146041	0.00740168	0.000358786	0.00169176	0.00628541	0.0215444	0.0167327	0.00705701	0.15823	0.121137	< 0.0001	0.000231797	< 0.0001	< 0.0001	< 0.0001	0.000143548	< 0.0001	< 0.0001	< 0.0001	< 0.0001	< 0.0001	< 0.0001	0.49519	0.284775	< 0.0001	< 0.0001	0.0230877	0.0082211	0.0209896	0.000118842	0.0324526	0.00104757	0	0.0103681
16-HDoHE	0.164176	0.138644	0.00868959	0.801023	0.0273669	0.117766	0.000503427	0.50738	0.807364	0.035088	0.939362	0.000830335	< 0.0001	< 0.0001	< 0.0001	< 0.0001	< 0.0001	< 0.0001	< 0.0001	< 0.0001	< 0.0001	< 0.0001	< 0.0001	0.0474357	0.0116475	0.000809815	< 0.0001	< 0.0001	< 0.0001	< 0.0001	< 0.0001	< 0.0001	0.000354279	0.0263568	0.00686182	0.0305167	0.0236492	0.152727	0.0900774	0.183109	0.0320617	< 0.0001	< 0.0001	< 0.0001	< 0.0001	< 0.0001	< 0.0001	0.0103681	0
13-HDoHE	0.17148	0.129758	0.0101625	0.79994	0.0401809	0.162186	0.00055839	0.491493	0.830585	0.0194293	0.932266	0.00125907	< 0.0001	< 0.0001	< 0.0001	< 0.0001	< 0.0001	< 0.0001	< 0.0001	< 0.0001	< 0.0001	< 0.0001	< 0.0001	0.0593054	0.0144548	0.00110341	< 0.0001	< 0.0001	< 0.0001	< 0.0001	< 0.0001	< 0.0001	0.000411021	0.0239673	0.00613468	0.0294249	0.02149	0.113606	0.0680118	0.167518	0.0276457	< 0.0001	< 0.0001	< 0.0001	< 0.0001	< 0.0001	< 0.0001	0.0123174	< 0.0001
11-HDoHE	0.116722	0.101543	0.0128064	0.799459	0.0183121	0.06301	0.000829688	0.644177	0.671702	0.0803863	0.933907	0.000414866	< 0.0001	< 0.0001	< 0.0001	< 0.0001	< 0.0001	< 0.0001	< 0.0001	< 0.0001	< 0.0001	< 0.0001	< 0.0001	0.057761	0.00998419	0.00131292	0.000200146	0.000291541	0.000402086	< 0.0001	< 0.0001	0.000110707	0.000964558	0.0540828	0.021209	0.0596025	0.0513646	0.278069	0.179321	0.31697	0.0657437	< 0.0001	< 0.0001	< 0.0001	< 0.0001	< 0.0001	< 0.0001	0.0244244	< 0.0001
10-HDoHE	0.0979916	0.0737506	0.00516259	0.63457	0.0303806	0.0839019	0.000439423	0.428839	0.961717	0.0252343	0.800441	0.00105333	< 0.0001	< 0.0001	< 0.0001	< 0.0001	< 0.0001	< 0.0001	< 0.0001	< 0.0001	< 0.0001	< 0.0001	< 0.0001	0.0544687	0.0106192	0.00109942	< 0.0001	< 0.0001	< 0.0001	< 0.0001	< 0.0001	< 0.0001	0.00100603	0.0414792	0.0139695	0.0482772	0.0372814	0.137965	0.0845331	0.249001	0.0503213	< 0.0001	< 0.0001	< 0.0001	< 0.0001	< 0.0001	< 0.0001	0.020375	< 0.0001
8-HDoHE	0.0615098	0.0377221	0.00130954	0.631044	0.0276239	0.0493192	< 0.0001	0.278275	0.859157	0.0368155	0.632161	0.000528221	< 0.0001	< 0.0001	< 0.0001	< 0.0001	< 0.0001	< 0.0001	< 0.0001	< 0.0001	< 0.0001	< 0.0001	< 0.0001	0.0477458	0.00827134	0.000844862	< 0.0001	< 0.0001	0.000146729	< 0.0001	< 0.0001	0.000203058	0.000447282	0.0381584	0.0187823	0.0388065	0.0324583	0.214788	0.137383	0.220839	0.0466175	< 0.0001	< 0.0001	< 0.0001	0.000301615	< 0.0001	< 0.0001	0.0108106	< 0.0001
7-HDoHE	0.341954	0.0317762	0.00482372	0.25382	0.0164903	0.0751956	0.000695543	0.537904	0.973245	0.211955	0.903726	0.0106721	< 0.0001	< 0.0001	< 0.0001	0.00113559	0.000117841	0.000411656	< 0.0001	< 0.0001	0.00225183	< 0.0001	< 0.0001	0.0770814	0.00555462	0.00131871	0.00156762	0.00170772	0.00228323	0.00102982	0.000425907	0.000603827	0.00229976	0.0833252	0.0367514	0.0569	0.0645448	0.480402	0.351152	0.466745	0.0943281	0.00179831	< 0.0001	0.000409366	0.00122487	0.000256856	0.00293849	0.0153188	< 0.0001
4-HDoHE	0.103133	0.0454331	0.00134973	0.398799	0.0460386	0.076634	< 0.0001	0.177987	0.402433	0.0288165	0.25946	0.000818201	< 0.0001	< 0.0001	< 0.0001	< 0.0001	< 0.0001	< 0.0001	< 0.0001	< 0.0001	< 0.0001	< 0.0001	< 0.0001	0.120313	0.0198765	0.000985754	< 0.0001	< 0.0001	0.000211432	< 0.0001	< 0.0001	0.000511183	0.00228451	0.0622472	0.0242883	0.0447473	0.040987	0.12413	0.0892429	0.291359	0.0730399	< 0.0001	< 0.0001	< 0.0001	0.00050937	< 0.0001	< 0.0001	0.0194186	< 0.0001
5-HEPE	0.261501	0.57271	0.102443	0.601631	0.0460571	0.389963	0.00650561	0.923876	0.584353	0.0831483	0.790507	0.00262854	< 0.0001	< 0.0001	< 0.0001	< 0.0001	< 0.0001	< 0.0001	< 0.0001	< 0.0001	< 0.0001	< 0.0001	0.000317702	0.0816893	0.0348489	0.000320088	< 0.0001	< 0.0001	< 0.0001	< 0.0001	< 0.0001	< 0.0001	< 0.0001	0.00244809	0.000296264	0.00421608	0.00276482	0.196796	0.12702	0.0260591	0.00261388	< 0.0001	< 0.0001	< 0.0001	< 0.0001	< 0.0001	< 0.0001	0.00142594	< 0.0001
d18:1 (So)	0.320417	0.203837	0.00909234	0.813411	0.0541099	0.0948928	0.000642285	0.12465	0.256714	0.0924897	0.0868337	< 0.0001	0.00219622	0.00411372	0.00268627	0.00156501	0.000220102	0.00310827	0.00255253	0.0011563	0.00313731	0.00410329	0.00421074	0.159318	0.0474847	0.0148694	0.00286	0.00646854	0.00800143	0.00610724	0.00622239	0.0169583	0.0335774	0.241273	0.121089	0.228144	0.212814	0.218695	0.230552	0.433208	0.243409	0.000975993	0.00178565	0.000863768	0.00865214	< 0.0001	0.00044361	0.107895	0.000488585
d18:0 (Sa)	0.773186	0.698129	0.277342	0.576418	0.0599429	0.189674	0.0891198	0.800538	0.940436	0.639164	0.668896	0.00220393	0.0344573	0.0559008	0.0249512	0.0323405	0.0161563	0.0612911	0.057062	0.0327051	0.059048	0.0750081	0.0752222	0.515009	0.235672	0.0925453	0.125759	0.160316	0.132579	0.0828169	0.0814865	0.0916952	0.158971	0.62383	0.382048	0.585947	0.589834	0.513508	0.503065	0.822914	0.551836	0.0278398	0.0272561	0.0297501	0.0448318	0.0119749	0.0219637	0.341841	0.0119186
18:1/2:0	0.319091	0.484834	0.0349031	0.835937	0.0980215	0.149196	0.00269231	0.22479	0.236093	0.132216	0.125515	0.00239003	0.00322672	0.00581797	0.00381716	0.000735778	0.000105759	0.00145178	0.000996147	0.00113009	0.00152137	0.00363741	0.00337418	0.179291	0.0998795	0.00541537	0.000539663	0.00164271	0.00188942	0.00150943	0.00681257	0.0107601	0.0310473	0.100753	0.0326444	0.0914751	0.0879392	0.23437	0.229977	0.214286	0.102963	0.000469626	0.00199828	0.000376335	0.00722289	< 0.0001	0.000111261	0.0654797	0.000600594
18:0/2:0	0.822427	0.424685	0.0913221	0.923918	0.138297	0.503796	0.0248727	0.461799	0.581653	0.0770697	0.297908	0.00307888	0.0127685	0.0238296	0.0185081	0.000338944	0.000561086	0.0135856	0.00799448	0.00542556	0.000683967	0.0178535	0.0434582	0.201219	0.140177	0.129378	0.0169912	0.0273096	0.0391688	0.0147032	0.0382671	0.0374627	0.175987	0.416654	0.173873	0.421015	0.380058	0.0899516	0.116419	0.606828	0.428795	0.000391708	0.00800463	0.00227411	0.0108637	0.000231563	0.00221783	0.29981	0.00222768
d18:1P	0.594227	0.544446	0.341412	0.701777	0.0325507	0.37801	0.240631	0.575515	0.233709	0.728203	0.42103	0.0139145	0.0779249	0.118906	0.0457546	0.111571	0.0993504	0.180726	0.147264	0.102302	0.162503	0.167376	0.23692	0.417121	0.297085	0.384645	0.540017	0.528414	0.471789	0.292891	0.172404	0.171668	0.261849	0.951013	0.680263	0.878668	0.892983	0.51229	0.413691	0.826863	0.903956	0.131083	0.0750351	0.166837	0.110062	0.0639858	0.154285	0.408652	0.0393726
d18:0P	0.400528	0.954274	0.863013	0.45438	0.161962	0.592075	0.782031	0.327314	0.0613222	0.934253	0.204528	0.0360339	0.24455	0.382264	0.204066	0.270157	0.304546	0.445898	0.446666	0.34	0.359036	0.54683	0.681057	0.615724	0.526468	0.770039	0.985174	0.97936	0.899226	0.624393	0.453058	0.435457	0.614355	0.698163	0.954839	0.731547	0.715268	0.812398	0.731051	0.522418	0.757274	0.269003	0.266747	0.40104	0.258374	0.24039	0.396448	0.907795	0.165477
GluSo	0.715498	0.862594	0.874804	0.267229	0.27943	0.562504	0.629371	0.441621	0.433261	0.478157	0.552484	0.158898	0.347328	0.423887	0.20747	0.419895	0.307475	0.456625	0.457502	0.386356	0.577243	0.4469	0.444385	0.868445	0.822327	0.314018	0.687176	0.72115	0.583516	0.437836	0.515128	0.417226	0.500136	0.909215	0.699716	0.823031	0.879948	0.78577	0.836785	0.99789	0.748551	0.403728	0.283594	0.379379	0.314354	0.271835	0.280834	0.650245	0.18378
LysoSM	0.471876	0.380662	0.0621546	0.929726	0.0430093	0.362067	0.00191806	0.725161	0.82605	0.19017	0.494176	0.000340937	0.000341578	0.00102924	0.000201473	0.000403339	< 0.0001	0.00165162	0.000875285	0.000337399	0.0013448	0.00168343	0.0025185	0.273208	0.102135	0.00792334	0.00432615	0.00744937	0.007021	0.00225929	0.00130103	0.00175602	0.00681761	0.128918	0.0469926	0.10518	0.0981042	0.215827	0.167287	0.303631	0.135147	0.000432486	0.000182404	0.000498256	0.000711736	< 0.0001	0.000317037	0.0306142	< 0.0001
18:1/14:0	0.170137	0.219807	0.00321342	0.852239	0.0692568	0.0691901	0.000658171	0.0938974	0.352003	0.0827158	0.131047	< 0.0001	0.00193818	0.00522263	0.00317529	0.0117393	0.00170401	0.00355657	0.00425676	0.00247303	0.0165187	0.0088396	0.00638171	0.128596	0.0627033	0.0161634	0.00540037	0.00909739	0.0101994	0.0134283	0.00207734	0.0209278	0.0119718	0.177918	0.121423	0.171963	0.157214	0.28203	0.229043	0.318654	0.195129	0.00563133	0.00286256	0.00328033	0.0198963	0.00091189	0.00091209	0.0517883	0.00134046
18:1/16:0	0.139615	0.266672	0.00317238	0.666609	0.0997657	0.0317706	0.000833465	0.0222851	0.12336	0.0430052	0.0395399	0.000550017	0.00804491	0.0182919	0.01516	0.0194193	0.00374413	0.00789883	0.00852163	0.00613615	0.0211486	0.0151744	0.0114035	0.208512	0.102415	0.0281419	0.00513439	0.0103435	0.0132794	0.0239748	0.0105849	0.0592324	0.0446451	0.254638	0.182099	0.244098	0.223112	0.174831	0.15972	0.384896	0.26241	0.00955685	0.00931114	0.00493939	0.0538591	0.00184287	0.00242004	0.130553	0.00647196
18:1/18:1	0.118742	0.150317	0.00618397	0.780465	0.0310854	0.0221626	0.00150736	0.19758	0.457828	0.187392	0.18326	< 0.0001	0.000494303	0.000795129	0.000618664	0.00252453	0.000209777	0.000697569	0.00103682	0.000421379	0.004935	0.00187942	0.000851061	0.052612	0.00930004	0.0018066	0.000925839	0.0021413	0.00185616	0.00242111	0.00159243	0.0100534	0.0102977	0.121394	0.0714559	0.134234	0.126281	0.564058	0.528481	0.324189	0.135938	0.000950203	0.00076503	0.000310682	0.00859276	0.00032508	0.000221841	0.0571313	0.000255176
18:1/18:0	0.268718	0.105973	0.000196292	0.0965067	0.072397	0.011872	0.000424893	0.00922862	0.0421027	0.094282	0.0151742	0.00413766	0.0294976	0.0190244	0.0431199	0.0652323	0.0192051	0.0166666	0.0185773	0.0225603	0.0673481	0.0349655	0.0119787	0.0429623	0.0147892	0.0193727	0.00602483	0.0106506	0.0153806	0.0417113	0.0403831	0.0992639	0.0664066	0.20989	0.16628	0.162532	0.174346	0.428644	0.417572	0.429762	0.275533	0.0562693	0.0525859	0.0315477	0.136623	0.01575	0.0218809	0.0854364	0.0386864
18:1/20:0	0.392134	0.482109	0.168232	0.286277	0.186545	0.00395758	0.184205	0.469474	0.599078	0.941926	0.310775	0.0176098	0.505253	0.367578	0.506583	0.742584	0.440423	0.510268	0.457743	0.374044	0.759038	0.299251	0.166263	0.242424	0.137755	0.321476	0.536454	0.710092	0.621659	0.83802	0.708575	0.914688	0.986339	0.647103	0.672245	0.596533	0.567317	0.317013	0.350494	0.332365	0.510752	0.565635	0.429567	0.28921	0.746604	0.508918	0.742725	0.60849	0.437421
18:1/22:1	0.763743	0.924977	0.824203	0.90673	0.14953	0.0602365	0.517888	0.428604	0.425195	0.312779	0.74927	0.0289969	0.402867	0.326262	0.291319	0.616225	0.372266	0.540349	0.468309	0.344249	0.742989	0.303003	0.203877	0.606552	0.345009	0.284305	0.800619	0.955158	0.759166	0.756961	0.649594	0.800745	0.834248	0.646759	0.773762	0.61508	0.572971	0.188744	0.24971	0.346265	0.605336	0.484723	0.282771	0.267262	0.864224	0.468471	0.653717	0.71535	0.24823
18:1/22:0	0.919195	0.741173	0.504921	0.904495	0.219179	0.0857649	0.379324	0.741788	0.476953	0.61407	0.854663	0.0190388	0.315773	0.347716	0.246474	0.503861	0.304006	0.45587	0.404051	0.315197	0.616573	0.323326	0.255554	0.581033	0.343546	0.344781	0.726282	0.847056	0.724299	0.702689	0.624859	0.761658	0.836997	0.570044	0.760186	0.597265	0.542791	0.374416	0.441435	0.278557	0.577695	0.389998	0.266958	0.259116	0.74739	0.303738	0.517187	0.722327	0.188162
18:1/23:1	0.980621	0.898195	0.87127	0.715181	0.320329	0.242544	0.836817	0.196025	0.223819	0.304221	0.471738	0.0465212	0.729466	0.777221	0.534554	0.981194	0.811745	0.985595	0.948667	0.735994	0.850481	0.650494	0.640761	0.784252	0.59186	0.718271	0.653164	0.559881	0.767468	0.824363	0.978668	0.829074	0.839841	0.41235	0.463598	0.356747	0.32818	0.132299	0.16158	0.229322	0.387212	0.902518	0.594725	0.704544	0.818555	0.848324	0.923369	0.414464	0.555004
18:1/23:0	0.790623	0.741688	0.949548	0.964946	0.278491	0.175718	0.858601	0.245796	0.158277	0.446234	0.316197	0.0563782	0.736129	0.790017	0.553203	0.994916	0.887492	0.910324	0.926913	0.773566	0.899779	0.672505	0.726186	0.456811	0.385726	0.767039	0.682262	0.638089	0.822333	0.86389	0.926453	0.824386	0.819935	0.489908	0.529604	0.427995	0.390355	0.144951	0.1752	0.257277	0.449065	0.921843	0.690139	0.801902	0.816257	0.902826	0.858472	0.44737	0.62973
18:1/24:1	0.623769	0.559941	0.704694	0.515108	0.382419	0.239954	0.986475	0.274688	0.147121	0.283537	0.335514	0.0882015	0.76654	0.857644	0.622795	0.956697	0.803743	0.898738	0.912389	0.795117	0.913742	0.810274	0.782378	0.836953	0.74324	0.727319	0.681905	0.610888	0.79823	0.861987	0.952387	0.889537	0.84477	0.469134	0.587744	0.433227	0.394197	0.185525	0.238593	0.302693	0.483074	0.829592	0.689729	0.731117	0.934458	0.836006	0.993895	0.457754	0.579174
18:1/24:0	0.906526	0.53371	0.475928	0.883143	0.199452	0.0488966	0.337921	0.995313	0.61705	0.724239	0.883803	0.0295907	0.357931	0.42257	0.244355	0.65403	0.415934	0.479348	0.489567	0.366708	0.758106	0.308453	0.284668	0.652382	0.32196	0.329657	0.718272	0.806308	0.670477	0.69131	0.641478	0.787452	0.758793	0.682642	0.773367	0.667043	0.6232	0.36552	0.401648	0.420688	0.756324	0.536501	0.318778	0.359856	0.76697	0.387428	0.559331	0.757758	0.255382
18:1/26:1	0.527854	0.745411	0.695896	0.770805	0.313889	0.103829	0.732881	0.217746	0.159954	0.186108	0.245218	0.284054	0.699434	0.820337	0.896828	0.601206	0.660169	0.697342	0.741854	0.81498	0.554536	0.983638	0.935789	0.463698	0.484197	0.944826	0.376098	0.329957	0.482449	0.469201	0.451089	0.451191	0.386306	0.301376	0.34415	0.237751	0.199208	0.0432822	0.0592782	0.125855	0.238634	0.630706	0.805627	0.799241	0.367183	0.55725	0.315766	0.17973	0.820496
18:0/16:0	0.620412	0.35281	0.110162	0.73632	0.0230368	0.367863	0.0718824	0.833919	0.711072	0.965694	0.767539	0.165374	0.0328064	0.00701586	0.0163681	0.0630154	0.0428166	0.040339	0.035561	0.0423167	0.105148	0.0724529	0.0347111	0.105962	0.0415753	0.0443864	0.10425	0.0849343	0.0908262	0.0539073	0.0351027	0.0142879	0.0206479	0.160981	0.0882961	0.092171	0.112865	0.692286	0.543959	0.343697	0.173359	0.107629	0.0522189	0.121818	0.0163982	0.0511186	0.0669637	0.00886563	0.0220393
18:0/18:0	0.603618	0.236467	0.00544302	0.291777	0.0925016	0.054134	0.00157669	0.0708395	0.180184	0.236834	0.0514316	0.000842015	0.0279006	0.0338461	0.0323467	0.0708028	0.0192083	0.0376583	0.0372065	0.0313461	0.0947021	0.0630185	0.0290752	0.234982	0.0660477	0.0354538	0.0334114	0.0542464	0.0596922	0.0852186	0.0684329	0.109254	0.0981786	0.490044	0.337428	0.375235	0.403799	0.509335	0.490475	0.806201	0.514641	0.0618708	0.0463658	0.0413795	0.103723	0.0131165	0.0330547	0.188109	0.0248527
18:0/20:0	0.581568	0.783465	0.408898	0.18807	0.329452	0.0514205	0.517915	0.956372	0.804677	0.510957	0.766102	0.0787903	0.98495	0.828672	0.980409	0.831254	0.937977	0.891388	0.966021	0.88938	0.783549	0.809562	0.588505	0.386657	0.306808	0.931421	0.66355	0.521967	0.587397	0.499301	0.63029	0.485506	0.434267	0.163887	0.238081	0.177575	0.142433	0.173238	0.202445	0.0410406	0.105691	0.925498	0.951912	0.838977	0.392763	0.96474	0.529833	0.216836	0.853259
18:0/22:0	0.463845	0.953307	0.973779	0.839466	0.505772	0.138205	0.891403	0.476553	0.305094	0.20556	0.562971	0.173346	0.725646	0.789168	0.871586	0.554385	0.719557	0.647693	0.687409	0.779253	0.478673	0.892834	0.99977	0.607493	0.581749	0.874644	0.364494	0.294838	0.402952	0.379234	0.430659	0.34076	0.324649	0.153348	0.198639	0.133903	0.106749	0.0511075	0.0607967	0.0634282	0.134484	0.669774	0.804342	0.850228	0.303361	0.713275	0.434294	0.138128	0.943333
18:0/23:0	0.5425	0.786358	0.660212	0.860952	0.656346	0.411408	0.720947	0.168872	0.119811	0.347917	0.260029	0.232477	0.662902	0.64671	0.786709	0.524591	0.537319	0.556752	0.555539	0.662121	0.492504	0.795548	0.734358	0.557609	0.673581	0.642597	0.263083	0.237446	0.344151	0.358212	0.458869	0.396787	0.384042	0.272344	0.2743	0.204348	0.183923	0.0700446	0.08935	0.128902	0.19517	0.572736	0.708844	0.626438	0.354638	0.485062	0.26566	0.157174	0.71088
18:0/24:0	0.430977	0.948851	0.385335	0.988613	0.926878	0.629451	0.287732	0.178016	0.254452	0.178681	0.340969	0.76216	0.257996	0.19425	0.402649	0.201171	0.227267	0.167028	0.201702	0.27952	0.1766	0.43679	0.368952	0.659437	0.737318	0.301621	0.0770959	0.0611863	0.106271	0.114286	0.0833562	0.0845758	0.0627124	0.042101	0.0495432	0.0292645	0.0223756	0.0653774	0.0535	0.0227403	0.0507445	0.229676	0.339771	0.326927	0.0859532	0.259782	0.110475	0.0160824	0.370422
SM18:1/14:0	0.158452	0.198984	0.0134179	0.925974	0.023128	0.0915513	0.000535758	0.412001	0.606614	0.149054	0.348793	< 0.0001	< 0.0001	0.000285282	< 0.0001	0.000667385	< 0.0001	0.000236788	0.000199281	< 0.0001	0.00175195	0.000409185	0.000333257	0.150219	0.0373365	0.000817833	0.000534808	0.00111651	0.000828084	0.000555046	0.000235801	0.00123602	0.00170409	0.0640194	0.0273643	0.0573338	0.0540529	0.308178	0.240836	0.200999	0.0646816	0.000406155	< 0.0001	0.000125052	0.00100311	< 0.0001	< 0.0001	0.0143535	< 0.0001
SM18:1/16:0	0.326387	0.571365	0.069043	0.501906	0.222359	0.408055	0.0145165	0.278846	0.675949	0.032656	0.550523	0.0147976	0.00536647	0.040195	0.00771237	0.0155355	0.0059269	0.00820238	0.0100005	0.00980425	0.0170898	0.0244715	0.0584299	0.569561	0.544558	0.0666229	0.0144432	0.0163091	0.0189253	0.016817	0.00549139	0.0252117	0.018573	0.130031	0.0835469	0.119494	0.0957938	0.047248	0.0260222	0.129693	0.0977597	0.00801147	0.00591739	0.009252	0.016332	0.00188323	0.000835941	0.04792	0.00364337
SM18:1/18:1	0.404464	0.328502	0.0535709	0.793952	0.00717896	0.0736888	0.00644515	0.755742	0.767287	0.289379	0.916645	0.000104027	0.000159449	0.000472087	< 0.0001	0.000766101	0.000138614	0.000552605	0.00058221	0.000204346	0.00220578	0.00100411	0.0014049	0.105562	0.026308	0.00313744	0.00456114	0.00580838	0.00395687	0.00153479	0.00083023	0.00159594	0.00409361	0.101386	0.0430491	0.101883	0.0975027	0.4188	0.325964	0.287005	0.0979301	0.000663865	0.000169248	0.000538824	0.000781484	0.000202159	0.000363804	0.0289493	< 0.0001
SM18:1/18:0	0.274107	0.271599	0.0124667	0.749845	0.00570426	0.0225027	0.000812131	0.377751	0.677709	0.17171	0.416546	< 0.0001	0.000443211	0.000437596	0.000347781	0.0017136	0.000226382	0.000569617	0.000632592	0.000358533	0.00326395	0.00132242	0.000952319	0.0490026	0.0140084	0.00212269	0.00168915	0.00290906	0.00227336	0.00209725	0.0012357	0.00431493	0.00536295	0.0802501	0.0409777	0.0704055	0.0681916	0.351242	0.268199	0.23483	0.102664	0.00122564	0.000528885	0.000675436	0.0039534	0.000306247	0.000503628	0.021724	0.000228772
SM18:1/20:0	0.698739	0.94924	0.651739	0.25437	0.0803812	0.35354	0.382097	0.778572	0.3653	0.893934	0.58882	0.0335626	0.160953	0.178427	0.136578	0.175936	0.139213	0.246731	0.23558	0.181931	0.236417	0.293702	0.350109	0.696816	0.593877	0.431345	0.558057	0.586039	0.535783	0.38753	0.236536	0.291452	0.349651	0.945447	0.738116	0.878935	0.853408	0.450881	0.352594	0.922567	0.865653	0.14163	0.131238	0.168453	0.184737	0.101716	0.140869	0.465063	0.0715596
SM18:1/22:2	0.93302	0.779825	0.975494	0.066792	0.523526	0.919855	0.466472	0.660388	0.327379	0.987219	0.52418	0.0877984	0.201296	0.427527	0.138636	0.333216	0.244593	0.35797	0.41514	0.306752	0.454687	0.424027	0.548803	0.669253	0.875531	0.442308	0.646027	0.636246	0.546423	0.369752	0.233706	0.281289	0.273205	0.772048	0.629077	0.722112	0.726639	0.755433	0.678941	0.750707	0.586627	0.273013	0.17205	0.330858	0.15993	0.161433	0.144709	0.515827	0.109205
SM18:1/22:1	0.934007	0.789685	0.851453	0.079989	0.518972	0.972417	0.603058	0.420649	0.221539	0.913167	0.448224	0.0632124	0.219368	0.470065	0.1547	0.347263	0.278694	0.431346	0.489571	0.343788	0.47888	0.497754	0.638511	0.68168	0.914789	0.518317	0.782201	0.776407	0.658248	0.441709	0.288224	0.325586	0.340472	0.907932	0.752031	0.883167	0.883876	0.861954	0.799958	0.926886	0.739454	0.294674	0.196703	0.368197	0.181195	0.203963	0.198101	0.650244	0.132924
SM18:1/22:0	0.699592	0.318512	0.335711	0.0160467	0.749041	0.741396	0.841391	0.311241	0.201343	0.688248	0.388961	0.178709	0.689961	0.971988	0.600346	0.741565	0.727069	0.914848	0.954082	0.867565	0.886253	0.902808	0.700567	0.431947	0.474788	0.975669	0.704103	0.707075	0.847693	0.917838	0.732673	0.767985	0.75577	0.815544	0.904437	0.79803	0.82672	0.881995	0.850207	0.947124	0.986534	0.645531	0.632931	0.8243	0.486522	0.596546	0.507713	0.966547	0.509733
SM18:1/23:1	0.889396	0.506638	0.480848	0.0209316	0.628737	0.923568	0.977945	0.357857	0.172324	0.636412	0.38267	0.117936	0.470309	0.779099	0.369645	0.593984	0.5466	0.720761	0.848485	0.633183	0.758751	0.849898	0.996035	0.552027	0.742687	0.787748	0.867919	0.881123	0.965112	0.714741	0.51625	0.563253	0.562233	0.897698	0.997131	0.859489	0.872511	0.937477	0.953036	0.998119	0.912574	0.512919	0.431014	0.642537	0.327727	0.451542	0.380635	0.938347	0.330014
SM18:1/23:0	0.728023	0.667896	0.560071	0.037281	0.682885	0.863085	0.932664	0.54495	0.335757	0.751863	0.53821	0.181876	0.641199	0.99653	0.481567	0.740251	0.707865	0.887019	0.984509	0.795957	0.902673	0.94973	0.845808	0.471207	0.688651	0.947878	0.76369	0.786126	0.92007	0.834122	0.706187	0.691239	0.701351	0.797329	0.89362	0.776941	0.778171	0.989801	0.963364	0.944113	0.980579	0.715217	0.598828	0.879535	0.419266	0.535464	0.514311	0.953196	0.476238
SM18:1/24:2	0.91295	0.807767	0.856609	0.0313862	0.805075	0.802061	0.565248	0.691724	0.340733	0.942041	0.567791	0.117616	0.252059	0.576625	0.184013	0.438755	0.346949	0.456906	0.577593	0.414962	0.57652	0.563751	0.74064	0.530578	0.748393	0.553005	0.741059	0.708862	0.616678	0.423403	0.252549	0.323066	0.274406	0.750237	0.672236	0.738891	0.729344	0.806629	0.774775	0.675683	0.545887	0.360416	0.23749	0.461989	0.171652	0.232783	0.172418	0.564717	0.168043
SM18:1/24:1	0.717873	0.232926	0.268535	0.0090614	0.884183	0.748394	0.585085	0.261581	0.0877697	0.614991	0.224048	0.221755	0.776512	0.784713	0.686355	0.839664	0.87213	0.993778	0.851366	0.963942	0.982322	0.789342	0.57553	0.49061	0.458405	0.808694	0.550931	0.582179	0.730934	0.981384	0.783195	0.864529	0.870281	0.717403	0.812826	0.628934	0.649755	0.884664	0.905177	0.901189	0.897678	0.732572	0.734747	0.949822	0.566698	0.735656	0.611797	0.737552	0.610046
SM18:1/24:0	0.553798	0.515569	0.406815	0.0171534	0.711049	0.772472	0.878176	0.467166	0.264947	0.694986	0.422361	0.269371	0.783443	0.88937	0.626872	0.817411	0.816296	0.993947	0.880115	0.919411	0.965014	0.935247	0.693827	0.404563	0.538125	0.867067	0.618646	0.631439	0.750728	0.998454	0.85111	0.828335	0.859109	0.672655	0.765475	0.631798	0.657631	0.933454	0.956114	0.913236	0.89401	0.771389	0.713962	0.947919	0.52828	0.641722	0.625439	0.829917	0.566695
SM18:1/25:1	0.895266	0.621016	0.534047	0.022495	0.776783	0.857567	0.911784	0.558745	0.302682	0.758725	0.520076	0.167892	0.601261	0.985089	0.456284	0.781503	0.718044	0.869671	0.977221	0.780454	0.943053	0.929522	0.871694	0.423119	0.642042	0.915709	0.775034	0.799732	0.941871	0.825545	0.616222	0.664559	0.616418	0.85637	0.912099	0.816915	0.825778	0.941583	0.914686	0.998757	0.921202	0.720677	0.558194	0.864951	0.407012	0.555168	0.49999	0.974165	0.462148
SM18:1/25:0	0.348119	0.634918	0.581011	0.0433113	0.502725	0.70934	0.670528	0.480695	0.14232	0.621272	0.130919	0.466813	0.445655	0.683205	0.306492	0.276252	0.384995	0.563682	0.51913	0.403305	0.310226	0.329578	0.773356	0.668874	0.676846	0.863626	0.979601	0.97396	0.947777	0.584752	0.45571	0.377064	0.637311	0.97689	0.83085	0.881559	0.955842	0.422403	0.370746	0.914337	0.849583	0.311392	0.273792	0.488045	0.211675	0.266695	0.486776	0.997281	0.223832
SM18:1/26:2	0.887034	0.586758	0.758882	0.0340303	0.622686	0.900057	0.587461	0.694661	0.288759	0.931706	0.467607	0.121506	0.311681	0.620307	0.218554	0.464094	0.379023	0.477448	0.581664	0.432077	0.596847	0.537773	0.705712	0.561415	0.788364	0.559705	0.813192	0.795351	0.679239	0.486033	0.330228	0.3684	0.358135	0.855291	0.739273	0.862853	0.860919	0.934238	0.882239	0.809409	0.643057	0.398686	0.272789	0.485739	0.211467	0.276085	0.254675	0.727771	0.199722
SM18:1/26:1	0.758594	0.76963	0.740824	0.0658509	0.546038	0.926758	0.677302	0.562757	0.325748	0.947897	0.461715	0.159467	0.331667	0.652808	0.226896	0.36999	0.353741	0.51696	0.580748	0.43548	0.484387	0.548979	0.785881	0.543368	0.785786	0.661446	0.831582	0.80571	0.706429	0.467057	0.426378	0.383028	0.466134	0.934225	0.765547	0.916228	0.913132	0.653184	0.65485	0.872119	0.706122	0.360359	0.286379	0.48435	0.195661	0.238033	0.251991	0.765904	0.2079
SM18:0/16:0	0.260434	0.539492	0.741041	0.0237911	0.928556	0.726379	0.518926	0.589842	0.485517	0.409173	0.74344	0.0771951	0.132163	0.561194	0.132879	0.225049	0.162679	0.270308	0.331824	0.222262	0.26936	0.33402	0.588636	0.330226	0.390905	0.438774	0.391112	0.416524	0.335686	0.237826	0.129917	0.269576	0.231231	0.526765	0.469379	0.594548	0.524779	0.377492	0.321406	0.428551	0.381127	0.126777	0.0915173	0.149367	0.149823	0.111948	0.0549645	0.618114	0.0955837
SM18:0/18:0	0.896101	0.78728	0.958406	0.203864	0.377342	0.557861	0.531442	0.707423	0.408579	0.775041	0.749513	0.0361048	0.282246	0.525034	0.198102	0.409173	0.313843	0.446311	0.520254	0.377554	0.559691	0.542873	0.578402	0.867938	0.784645	0.422668	0.754165	0.775359	0.635922	0.480708	0.407694	0.409725	0.447812	0.961316	0.843516	0.973863	0.935219	0.841247	0.840525	0.847163	0.870248	0.376187	0.282991	0.426692	0.25171	0.247646	0.266181	0.841463	0.193986
SM18:0/20:0	0.585122	0.527871	0.804794	0.12301	0.341282	0.652662	0.686089	0.733545	0.408388	0.86361	0.699724	0.076289	0.421845	0.635781	0.345114	0.368034	0.341137	0.575514	0.60199	0.457154	0.484832	0.639593	0.754635	0.697376	0.957904	0.71858	0.930334	0.970051	0.868249	0.642211	0.573332	0.535115	0.699295	0.723027	0.966635	0.739167	0.73795	0.743383	0.750434	0.757128	0.896327	0.343597	0.359256	0.445479	0.300505	0.25429	0.340899	0.946924	0.244926
SM18:0/22:0	0.661523	0.533021	0.563434	0.0652654	0.567761	0.92588	0.907959	0.572255	0.333459	0.720568	0.534433	0.171903	0.595994	0.918543	0.455073	0.642266	0.607131	0.816021	0.901768	0.707825	0.796447	0.871403	0.972902	0.46359	0.715652	0.863854	0.82931	0.83496	0.966504	0.791571	0.710251	0.657858	0.73716	0.751248	0.908265	0.764583	0.750246	0.930062	0.958067	0.830511	0.968671	0.6236	0.535584	0.760216	0.394076	0.464445	0.500091	0.906484	0.421343
SM18:0/23:0	0.755003	0.825305	0.52075	0.102931	0.791251	0.908362	0.929938	0.416535	0.328787	0.497386	0.522054	0.245895	0.790488	0.849541	0.563376	0.973809	0.904305	0.928872	0.81778	0.952795	0.84514	0.957979	0.820206	0.455275	0.764791	0.941469	0.627217	0.641658	0.802609	0.982033	0.940864	0.871641	0.886425	0.654126	0.740003	0.630068	0.597282	0.573551	0.507754	0.67496	0.865464	0.972715	0.757186	0.937875	0.621196	0.754454	0.760022	0.724504	0.639955
SM18:0/24:1	0.807182	0.483943	0.476305	0.0400631	0.670015	0.908972	0.957977	0.541273	0.29215	0.562318	0.498304	0.198609	0.674647	0.990521	0.523235	0.829027	0.751216	0.918891	0.957051	0.82508	0.999495	0.996269	0.89678	0.407687	0.657054	0.879791	0.727131	0.739049	0.891322	0.892857	0.742435	0.747935	0.741674	0.741895	0.842753	0.738609	0.72067	0.855623	0.835066	0.835447	0.965961	0.77192	0.621182	0.878867	0.48425	0.610853	0.574914	0.869868	0.513397
SM18:0/24:0	0.815246	0.501328	0.412829	0.0106445	0.874183	0.845071	0.952525	0.81191	0.460391	0.711552	0.629291	0.387311	0.80882	0.87901	0.657828	0.877361	0.828318	0.966212	0.837368	0.924459	0.97259	0.950333	0.776926	0.250734	0.460096	0.913366	0.689397	0.710008	0.808426	0.951411	0.770628	0.794871	0.784897	0.746426	0.804676	0.732101	0.746212	0.867343	0.932097	0.999141	0.980843	0.816909	0.699269	0.966507	0.482811	0.632517	0.582643	0.864349	0.588816
Hex18:1/16:0	0.648837	0.94194	0.723583	0.50381	0.159114	0.308316	0.375317	0.992686	0.845315	0.715857	0.947456	0.102496	0.364255	0.369315	0.267493	0.405965	0.265006	0.492623	0.425947	0.351979	0.533001	0.438888	0.37659	0.836436	0.803505	0.417438	0.704437	0.785785	0.707247	0.589116	0.54528	0.519774	0.615641	0.770845	0.974149	0.93049	0.880944	0.763148	0.709711	0.729226	0.908919	0.383039	0.279292	0.333688	0.40018	0.197697	0.307094	0.73898	0.177222
Hex18:1/18:0	0.587834	0.592883	0.990024	0.214757	0.196831	0.351773	0.542605	0.829776	0.486893	0.76175	0.710525	0.0861868	0.380695	0.436199	0.304281	0.343822	0.266796	0.488319	0.454279	0.36369	0.452073	0.476084	0.496017	0.845482	0.933296	0.565649	0.802447	0.864318	0.780632	0.599142	0.516464	0.52726	0.672928	0.757167	0.983408	0.849304	0.827212	0.719879	0.660057	0.759193	0.899257	0.297104	0.273718	0.318098	0.351422	0.196876	0.292483	0.897936	0.172124
Hex18:1C20:0	0.567644	0.467106	0.903513	0.251523	0.261513	0.531152	0.666864	0.729319	0.491306	0.733389	0.685974	0.157018	0.373147	0.466197	0.315279	0.3512	0.280478	0.476968	0.450235	0.401139	0.46328	0.591793	0.572869	0.72854	0.919022	0.512877	0.755285	0.797323	0.716586	0.550462	0.511453	0.464169	0.590765	0.898785	0.822068	0.960104	0.995467	0.610291	0.538299	0.917112	0.94448	0.318858	0.308449	0.354054	0.307012	0.218223	0.262809	0.70521	0.198317
Hex18:1/22:0	0.967968	0.953789	0.588651	0.161264	0.740044	0.472101	0.0870201	0.620303	0.724888	0.128563	0.615919	0.170197	0.0468707	0.127789	0.0514801	0.0100503	0.010042	0.0617922	0.0552767	0.0486914	0.0159214	0.0915856	0.218875	0.73194	0.859306	0.254334	0.0610046	0.0707994	0.0975401	0.0364686	0.0500563	0.0397757	0.107793	0.257846	0.12241	0.207708	0.171638	0.0312385	0.0311284	0.185337	0.171455	0.00850851	0.0267916	0.0289971	0.00911629	0.00330369	0.00415373	0.145682	0.0105712
Hex18:1/24:1	0.448874	0.256358	0.824104	0.236089	0.508918	0.622354	0.931085	0.820452	0.392161	0.834433	0.710035	0.159181	0.587679	0.778663	0.636004	0.525172	0.467118	0.693019	0.679138	0.638193	0.615744	0.936874	0.948224	0.724697	0.701271	0.925253	0.939611	0.874824	0.927452	0.934358	0.750635	0.827475	0.956367	0.546346	0.796601	0.608839	0.609396	0.648468	0.56348	0.623217	0.649674	0.413223	0.542615	0.494156	0.608336	0.375775	0.453632	0.837881	0.372459
Hex18:1/24:0	0.439324	0.359823	0.924435	0.115154	0.459255	0.838388	0.506096	0.977025	0.566391	0.841363	0.735473	0.206407	0.295681	0.490632	0.263637	0.210361	0.18586	0.345619	0.338424	0.314449	0.280113	0.4742	0.591634	0.598169	0.71245	0.561685	0.578425	0.606914	0.583437	0.400405	0.376442	0.322218	0.483092	0.942022	0.63519	0.846212	0.842742	0.350999	0.306283	0.838632	0.731069	0.18666	0.236764	0.270751	0.168325	0.117527	0.154632	0.656693	0.132762
Lac18:1C18:0	0.11633	0.240806	0.0142372	0.812114	0.61603	0.738036	0.000644946	0.0443216	0.0328674	0.0138598	0.00452119	0.00275674	0.0109192	0.04443	0.0233961	0.0126205	0.00345165	0.0171603	0.0231465	0.0157289	0.0165243	0.047944	0.0557532	0.536295	0.321108	0.0477371	0.00300395	0.0060506	0.0104982	0.0117893	0.0100918	0.034936	0.0283978	0.124733	0.0864638	0.0982882	0.0838412	0.0670151	0.0904088	0.156416	0.126783	0.00800484	0.0153701	0.0121856	0.0176538	0.00108417	0.000586858	0.0623192	0.0102964
ST18:1C24:1	0.774579	0.798043	0.730668	0.0811267	0.778918	0.664112	0.162994	0.641531	0.955261	0.262104	0.719319	0.105968	0.0635495	0.173001	0.0740273	0.041837	0.0333995	0.105614	0.133515	0.0977784	0.0646005	0.208811	0.328426	0.645572	0.852631	0.267456	0.12532	0.128081	0.148591	0.0691172	0.053848	0.0652515	0.0943	0.286841	0.184337	0.222605	0.196629	0.0834773	0.0828148	0.212025	0.187468	0.0285394	0.0494294	0.0729224	0.0152227	0.0144964	0.00860308	0.159967	0.0254638
ST18:1C24:0	0.56402	0.990727	0.764517	0.188913	0.958119	0.290743	0.614144	0.822	0.508273	0.555873	0.588245	0.753518	0.921248	0.672242	0.953285	0.931994	0.915132	0.690921	0.717678	0.840198	0.989083	0.777768	0.523365	0.0965494	0.157451	0.572767	0.730099	0.730602	0.70329	0.913841	0.911314	0.998534	0.98588	0.720504	0.793289	0.955779	0.966369	0.0773104	0.107751	0.798293	0.952964	0.99968	0.912285	0.799963	0.673377	0.519032	0.612926	0.829979	0.804671
[truncated: 66 more columns]
